# Supplementary material for: Cerebrospinal and Brain Proteins Implicated in Neuropsychiatric and Risk Factor Traits: Evidence from Mendelian Randomization
Source: Biomedicines. 2024 Jan 31;12(2):327. doi: 10.3390/biomedicines12020327 (PMC10886978; doi:10.3390/biomedicines12020327)
Supplement: Supplementary file 1 [file biomedicines-12-00327-s001.zip]

Archive with 1 entries (1 files):
- biomedicines-2837019-supplementary.xlsx
