# Supplementary material for: Cerebrospinal and Brain Proteins Implicated in Neuropsychiatric and Risk Factor Traits: Evidence from Mendelian Randomization
Source: Biomedicines. 2024 Jan 31;12(2):327. doi: 10.3390/biomedicines12020327 (PMC10886978; doi:10.3390/biomedicines12020327)
Supplement: Supplementary file 1 [file biomedicines-12-00327-s001.zip › biomedicines-2837019-supplementary.xlsx]

## Sheet: Information
Tables included
Table S1. Genome-wide association summary statistics of the SNPs used as instrumental variables for each of the 173 CSF-derived proteins
Table S2. Genome-wide association summary statistics of the SNPs used as instrumental variables for each of the 25 brain-derived proteins
Table S3. Outcome data source information
Table S4. Results of the two-sample MR exploring effect of genetically predicted CSF protein abundance on neuropsychiatric disease risk and risk factors in			order of statistical significance
Table S5. Results of the two-sample MR exploring effect of genetically predicted brain protein abundance on neuropsychiatric disease risk and risk factors			in order of statistical significance
Table S6. Results of the two-sample MR exploring effect of genetically predicted plasma protein abundance on neuropsychiatric disease risk and risk factors			in order of statistical significance
Table S7. Results of the two-sample MR exploring effect of genetically predicted region-specific brain gene expression on neuropsychiatric disease risk and			risk factors in order of statistical significance
Table S8. Overview of the proteins with valid genetic instruments and associations observed across investigated tissues
Definitions
Beta	change in protein per allele
Chr	Chromosome
LCI	lower confidence interval
N SNPs	Number of SNPs in the genetic instrument
pFDR	p-value after false discovery rate adjustment
SNP	Single-nucleotide polymorphism
UCI	upper confidence interval
Notes
Results above the black line in Tables 4-7 are statistically significant (pFDR<0.05)

## Sheet:  Table S1
cis-CSF target protein name	Uniprot ID	Abbrevation	Entrez gene ID	Chr	Position	SNP	Effect allele	Other allele	Beta	Standard error	p-value	F-statistic	Sample size
14-3-3 protein family	P31946, P62258, P61981, Q04917, P27348, P63104, P31947	YWHAB	YWHAB	19	45410002	rs769449	A	G	0.044004	0.00751682	6.95322e-09	34.2702	827
14-3-3 protein zeta/delta	P63104	YWHAZ	YWHAZ	19	45410002	rs769449	A	G	0.0367814	0.00663238	3.95505e-08	30.7551	829
6-phosphogluconate dehydrogenase, decarboxylating	P52209	PGD	PGD	1	10461933	rs141107515	A	G	-0.184683	0.0197708	9.82213e-20	87.258	790
72 kDa type IV collagenase	P08253	MMP-2	MMP2	16	55505040	rs1347653	A	C	-0.0317887	0.00408371	2.15074e-14	60.5949	819
A disintegrin and metalloproteinase with thrombospondin motifs 13	Q76LX8	ATS13	ADAMTS13	9	136287207	rs34265876	G	A	-0.0810075	0.0120886	3.98158e-11	44.9054	787
Adhesion G protein-coupled receptor E2	Q9UHX3	EMR2	ADGRE2	19	14808453	rs11880837	A	G	0.0536702	0.00496196	1.6266e-25	116.993	799
ADP-ribosyl cyclase/cyclic ADP-ribose hydrolase 2	Q10588	BST1	BST1	4	15647074	rs7683000	G	A	-0.179222	0.0083461	3.33719e-81	461.122	817
Agouti-related protein	O00253	ART	AGRP	16	67991427	rs9928014	C	T	0.0836056	0.0133522	6.18128e-10	39.2071	822
Alcohol dehydrogenase [NADP(+)]	P14550	AK1A1	AKR1A1	1	46032311	rs2229540	G	A	-0.191302	0.0110853	6.12071e-57	297.813	810
Alpha-(1,3)-fucosyltransferase 5	Q11128	FUT5	FUT5	19	5947688	rs78114888	A	G	0.127027	0.00750275	1.20101e-54	286.649	758
Alpha-L-iduronidase	P35475	IDUA	IDUA	4	1010251	rs35220088	C	G	0.0711615	0.00498974	3.41122e-41	203.392	796
Amphiregulin	P15514	AREG	AREG	19	45410002	rs769449	A	G	0.0246888	0.0034367	1.56367e-12	51.608	806
Apolipoprotein E (isoform E2)	P02649	Apo E2	APOE	19	45394336	rs71352238	G	A	0.0225666	0.00384926	6.67415e-09	34.3699	809
Apolipoprotein L1	O14791	Apo L1	APOL1	22	36653854	rs10854688	C	T	-0.0590411	0.0104185	2.02783e-08	32.1143	814
Arylsulfatase A	P15289	ARSA	ARSA	22	51064915	rs6151419	A	G	-0.0670549	0.00710192	3.93584e-20	89.1476	810
B-cell lymphoma 6 protein	P41182	BCL6	BCL6	6	31945646	rs2734325	T	C	0.0369779	0.00504284	5.63407e-13	53.7693	796
Bone sialoprotein 2	P21815	BSP	IBSP	4	88646335	rs6855426	A	G	0.135501	0.0235339	1.21624e-08	33.151	811
Carbonic anhydrase 4	P22748	CA-IV	CA4	17	58262406	rs62083731	C	T	-0.10296	0.0139342	3.75156e-13	54.5975	807
Carboxypeptidase E	P16870	CBPE	CPE	4	166336382	rs11736871	C	T	0.0284618	0.00447336	3.36615e-10	40.4815	800
Cathepsin B	P07858	CATB	CTSB	8	11685453	rs1736065	G	A	0.0545875	0.00496399	2.66173e-26	120.927	817
Cathepsin F	Q9UBX1	CATF	CTSF	11	66331458	rs572846	A	G	-0.0246714	0.00447376	4.71065e-08	30.4118	817
Cathepsin H	P09668	CATH	CTSH	15	79155033	rs2869887	A	C	-0.0744228	0.00826116	1.53308e-18	81.1577	805
Cathepsin S	P25774	CATS	CTSS	1	150737220	rs41271951	G	A	-0.124607	0.00822963	1.00134e-45	229.258	813
Cation-independent mannose-6-phosphate receptor	P11717	IGF-II receptor	IGF2R	6	160560845	rs628031	A	G	-0.0348801	0.00414192	1.68143e-16	70.9173	824
C-C motif chemokine 15	Q16663	MIP-5	CCL15	17	34329475	rs7208990	G	C	0.145186	0.010023	2.48112e-42	209.823	801
C-C motif chemokine 16	O15467	HCC-4	CCL16	17	34304680	rs74842203	T	C	-0.216248	0.0323487	4.75642e-11	44.688	706
C-C motif chemokine 23	P55773	MPIF-1	CCL23	17	34350933	rs76480185	T	G	-0.0876615	0.0128868	2.00324e-11	46.273	820
CD209 antigen	Q9NNX6	DC-SIGN	CD209	19	7793502	rs1010047	A	G	-0.0341856	0.00531068	2.0753e-10	41.4368	829
CD5 antigen-like	O43866	CD5L	CD5L	1	157748564	rs6427401	A	G	0.0593939	0.0104397	1.79071e-08	32.3674	812
Cell adhesion molecule-related/down-regulated by oncogenes	Q4KMG0	CDON	CDON	11	125870397	rs76617496	G	A	0.136466	0.0119609	4.63026e-28	130.173	821
Cerebral dopamine neurotrophic factor	Q49AH0	ARMEL	CDNF	10	14873794	rs72772417	T	C	0.0876585	0.0100939	2.06173e-17	75.4171	828
Chitinase-3-like protein 1	P36222	YKL-40	CHI3L1	1	203152801	rs880633	A	G	0.195833	0.00509984	1.41389e-185	1474.55	835
Chitotriosidase-1	Q13231	CHIT1	CHIT1	1	203191262	rs2244385	G	C	-0.28168	0.0219585	2.91887e-34	164.553	779
Coagulation Factor V	P12259	FV	F5	1	169486141	rs966751	G	C	-0.106112	0.011759	1.28811e-18	81.4307	826
Coagulation factor VII	P08709	FVII	F7	13	113770876	rs488703	A	G	-0.165473	0.0100161	7.34078e-53	272.934	800
Collectin-11	Q9BWP8	Collectin Kidney 1	COLEC11	2	3672670	rs10206003	G	A	0.204862	0.0131114	2.85473e-48	244.132	819
Complement C4b	P0C0L4 P0C0L5	C4b	C4B	6	31487540	rs3130638	T	C	0.0526125	0.00940042	2.99418e-08	31.3244	818
		C4b	C4B	6	31806479	rs35226447	A	G	0.099602	0.0163946	1.90385e-09	36.9092	822
		C4b	C4B	6	31945230	rs12524149	A	C	-0.11175	0.00646551	3.63358e-57	298.737	818
		C4b	C4B	6	32888566	rs241458	G	C	0.0470167	0.00692988	2.25883e-11	46.0313	816
Complement factor B	P00751	Factor B	CFB	6	31916951	rs541862	G	A	0.0442527	0.00770309	1.30047e-08	33.0027	826
Complement factor H-related protein 5	Q9BXR6	CFHR5	CFHR5	1	196967354	rs35662416	A	G	-0.163473	0.0224911	8.709e-13	52.8288	808
Contactin-2	Q02246	CNTN2	CNTN2	1	205031744	rs2242001	A	G	-0.0877676	0.00566147	1.29802e-47	240.331	816
C-type lectin domain family 7 member A	Q9BXN2	CLC7A	CLEC7A	12	10224430	rs16909966	C	A	-0.118182	0.00852368	4.46303e-39	192.242	762
		CLC7A	CLEC7A	12	10322182	rs2742115	G	A	-0.0336811	0.00511325	8.27347e-11	43.3889	789
Cystatin-M	Q15828	Cystatin M	CST6	11	65765551	rs610497	G	A	0.131858	0.00640298	3.31356e-76	424.081	829
Cysteine-rich with EGF-like domain protein 1	Q96HD1	CREL1	CRELD1	3	10054682	rs58020561	G	A	-0.0583374	0.00666283	1.26873e-17	76.6614	785
Cytoskeleton-associated protein 2	Q8WWK9	CKAP2	CKAP2	19	45410002	rs769449	A	G	-0.0447922	0.00599059	1.97353e-13	55.9069	824
Delta-like protein 1	O00548	DLL1	DLL1	6	170516123	rs9348260	G	A	0.0282914	0.00504427	2.7945e-08	31.4566	827
Dermatopontin	Q07507	DERM	DPT	1	168689940	rs545833	T	C	0.0653177	0.0061485	9.1418e-25	112.856	821
		DERM	DPT	1	168897164	rs2093486	C	A	0.0355823	0.00593775	3.13801e-09	35.9107	803
Dipeptidyl peptidase 2	Q9UHL4	DPP2	DPP7	9	140002501	rs6420280	T	C	-0.0574942	0.00367107	2.27412e-48	245.28	806
Endoplasmic reticulum aminopeptidase 1	Q9NZ08	ARTS1	ERAP1	5	95988572	rs116324776	A	G	0.145506	0.024501	4.35816e-09	35.2691	777
		ARTS2	ERAP2	5	96118866	rs17482078	T	C	-0.245997	0.0103147	8.64477e-95	568.783	791
Endothelial cell-specific molecule 1	Q9NQ30	Endocan	ESM1	5	54324920	rs4865911	G	A	0.0351592	0.00563578	7.17211e-10	38.9197	808
Endothelial monocyte-activating polypeptide 2	Q12904	EMAP-2	AIMP1	19	45410002	rs769449	A	G	-0.0558495	0.00445483	4.46654e-33	157.172	822
Ephrin type-A receptor 1	P21709	EphA1	EPHA1	7	143107026	rs7792781	T	C	-0.126315	0.00869772	1.79201e-42	210.911	793
Epidermal growth factor	P01133	EGF	EGF	4	110877416	rs10488881	T	A	0.0353458	0.00618344	1.5343e-08	32.675	818
Epidermal growth factor receptor	P00533	ERBB1	EGFR	7	54923277	rs6957408	T	C	-0.0400536	0.0066161	2.17726e-09	36.6504	808
Extracellular matrix protein 1	Q16610	ECM1	ECM1	1	150445819	rs7002	G	A	-0.0231793	0.00345066	3.53042e-11	45.1228	806
Fibroblast growth factor 19	O95750	FGF-19	FGF19	11	69523592	rs4980680	A	G	-0.0848136	0.0085225	4.37845e-22	99.0369	819
		FGF-19	FGF19	11	69664318	rs7480286	A	T	0.0374192	0.00669633	3.15365e-08	31.2259	810
Follistatin-related protein 3	O95633	FSTL3	FSTL3	19	675513	rs2301742	C	A	-0.0262986	0.00388079	2.36203e-11	45.9224	826
Galectin-3	P17931	Galectin-3	LGALS3	14	55600939	rs76426991	A	G	-0.0878037	0.0061489	2.67696e-41	203.906	799
Galectin-8	O00214	Galectin-8	LGALS8	1	236701459	rs16833818	C	G	-0.0329971	0.00358093	2.93884e-19	84.9102	780
Galectin-9	O00182	LEG9	LGALS9	17	25959355	rs3794195	G	A	-0.0261146	0.00381814	1.61025e-11	46.7803	789
Gelsolin	P06396	Gelsolin	GSN	9	124047836	rs76098787	C	T	0.0570599	0.00805344	3.05423e-12	50.1995	811
Glutamate carboxypeptidase 2	Q04609	PSMA	FOLH1	11	49038966	rs138800869	A	G	0.122141	0.0131567	1.67422e-19	86.1845	774
		PSMA	FOLH2	11	50039832	rs28430465	A	G	0.0754237	0.0110739	1.96317e-11	46.3889	778
Glutathione S-transferase P	P09211	GSTP1	GSTP1	11	67353970	rs4891	G	A	-0.100814	0.00524568	4.44227e-68	369.35	821
Glypican-5	P78333	GPC5	GPC5	13	92035073	rs9523318	A	G	0.0363543	0.00539514	3.09009e-11	45.4053	802
				13	92607374	rs7319605	A	G	-0.0309533	0.00541338	1.51882e-08	32.6947	819
Granulysin	P22749	Granulysin	GNLY	2	85934499	rs12151621	A	C	0.211822	0.0135266	1.59359e-48	245.225	829
Granzyme A	P12544	granzyme A	GZMA	6	31242223	rs2844619	C	G	-0.0407587	0.00664741	1.3614e-09	37.5955	820
Growth hormone receptor	P10912	GHR	GHR	5	42640886	rs58934290	G	A	0.0448098	0.00696097	2.09223e-10	41.4387	815
Growth/differentiation factor 15	Q99988	MIC-1	GDF15	19	18489734	rs7251610	T	C	-0.0465713	0.00630611	3.86889e-13	54.5398	804
Haptoglobin	P00738	HPT	HP	16	72079657	rs77303550	T	C	0.711755	0.064441	1.59833e-26	121.993	826
Hemopexin	P02790	Hemopexin	HPX	1	196662459	rs10922096	G	A	-0.10817	0.0128622	1.98897e-16	70.7267	781
Heparin cofactor 2	P05546	Heparin cofactor II	SERPIND1	22	21122412	rs165818	T	C	0.0352528	0.00503445	5.30848e-12	49.0324	819
Hepatitis A virus cellular receptor 2	Q8TDQ0	TIMD3	HAVCR2	5	156530149	rs6874178	A	T	0.0909462	0.00664683	1.79198e-38	187.215	819
Hepatocyte growth factor	P14210	HGF	HGF	7	81417306	rs10248271	G	T	-0.0432409	0.00578722	2.07507e-13	55.8277	813
Hepatocyte growth factor activator	Q04756	HGFA	HGFAC	4	3459849	rs1203107	T	C	-0.231892	0.0155222	1.57507e-44	223.185	787
Hepatocyte growth factor-like protein	P26927	MSP	MST1	3	49678307	rs2172252	T	A	-0.267813	0.0114186	1.57305e-91	550.095	758
Human Chorionic Gonadotropin	P01215,P01233	HCG	CGA CGB	19	49517140	rs75287599	T	C	0.269965	0.0199424	1.70831e-37	183.257	759
Hyaluronan and proteoglycan link protein 1	P10915	HPLN1	HAPLN1	5	83207463	rs4274957	G	A	0.193551	0.00689603	2.5164e-121	787.758	816
ICOS ligand	O75144	B7-H2	ICOSLG	21	45658474	rs56124762	G	A	-0.103022	0.00580976	1.67221e-59	314.444	805
Intercellular adhesion molecule 1	P05362	sICAM-1	ICAM1	19	10395683	rs5498	G	A	-0.170336	0.0034536	1.31869e-246	2432.59	826
Interferon alpha/beta receptor 1	P17181	IFN-a/b R1	IFNAR1	21	34716789	rs12483293	C	A	0.0237969	0.00424535	2.84952e-08	31.4205	823
Interleukin-1 Receptor accessory protein	Q9NPH3	IL-1 R AcP	IL1RAP	3	190340177	rs9813227	A	C	0.161939	0.00789982	2.20016e-75	420.212	813
Interleukin-1 receptor type 1	P14778	IL-1 sRI	IL1R1	2	102661613	rs6722640	T	A	0.0362003	0.00393745	3.2193e-19	84.5268	812
Interleukin-1 receptor type 2	P27930	IL-1 sRII	IL1R2	2	102617204	rs7561460	G	A	-0.0374856	0.0065132	1.22646e-08	33.1238	823
Interleukin-1 receptor-like 1	Q01638	IL-1 R4	IL1RL1	2	102926511	rs10178436	A	G	0.310681	0.00791133	1.70536e-190	1542.16	832
Interleukin-16	Q14005	IL-16	IL16	15	81590775	rs17875509	C	G	-0.0699534	0.00618015	1.14699e-27	128.121	818
Interleukin-17 receptor A	Q96F46	IL-17 sR	IL17RA	22	17612744	rs2286951	A	G	0.0628858	0.0074527	1.5343e-16	71.1997	802
Interleukin-18 receptor 1	Q13478	IL-18 Ra	IL18R1	2	102951798	rs1362350	G	C	0.143705	0.00408287	1.32522e-165	1238.83	826
		IL-18 Ra	IL18R1	2	103240694	rs77748372	A	C	-0.0862825	0.0147968	7.94201e-09	34.0024	825
Interleukin-22	Q9GZX6	IL-22	IL22	12	68652776	rs11177138	A	G	-0.0709875	0.00461155	4.94314e-47	236.957	814
Interleukin-34	Q6ZMJ4	IL-34	IL34	16	70662816	rs36097154	A	G	-0.0481883	0.00351607	1.51473e-38	187.831	811
Interleukin-36 alpha	Q9UHA7	IL-1F6	IL36A	6	31320241	rs2442722	A	G	-0.11152	0.00981982	8.22356e-28	128.973	811
		IL-1F6	IL36A	6	32032205	rs28361052	C	G	0.111796	0.00720981	1.22613e-47	240.439	817
		IL-1F6	IL36A	6	32454061	rs62405569	T	C	-0.0782634	0.0095969	1.39293e-15	66.5052	792
Interleukin-6 receptor subunit alpha	P08887	IL-6 sRa	IL6R	1	154426264	rs4129267	T	C	0.11181	0.00439503	1.13843e-105	647.199	832
Interleukin-9	P15248	IL-9	IL9	5	135228165	rs2069885	A	G	-0.11493	0.00940023	1.1559e-31	149.482	822
		IL-9	IL9	5	135270062	rs7711775	A	C	0.140559	0.0245834	1.52753e-08	32.6914	809
Kallikrein-11	Q9UBX7	Kallikrein 11	KLK11	19	51517286	rs2691258	G	A	0.0826901	0.00634811	2.77051e-35	169.675	805
Kallikrein-8	O60259	kallikrein 8	KLK8	19	51446530	rs2659091	A	G	-0.0465902	0.00510801	5.73384e-19	83.1928	826
Layilin	Q6UX15	kallikrein 9	KLK9	11	111437887	rs674230	A	G	-0.077456	0.00630685	7.58509e-32	150.829	801
Leptin receptor	P48357	sLeptin R	LEPR	1	66069020	rs6665672	A	G	-0.2352	0.00528229	2.14575e-216	1982.58	793
Leukocyte immunoglobulin-like receptor subfamily B member 1	Q8NHL6	ILT-2	LILRB1	19	55145093	rs2114511	C	G	-0.229846	0.0140714	6.70529e-52	266.808	804
Low affinity immunoglobulin gamma Fc region receptor II-b	P31994	FCG2B	FCGR2B	1	161478859	rs4657041	C	T	0.32685	0.00906529	8.38531e-167	1299.97	774
Low molecular weight phosphotyrosine protein phosphatase	P24666	PPAC	ACP1	2	228088	rs57542652	A	G	0.236577	0.00629735	6.01722e-180	1411.33	827
Low-density lipoprotein receptor-related protein 8	Q14114	LRP8	LRP8	1	53714139	rs12031155	T	C	0.0508676	0.00572837	4.19692e-18	78.8534	829
L-Selectin	P14151	sL-Selectin	SELL	1	169640642	rs72712053	G	T	-0.0589202	0.0047632	2.86436e-32	153.014	808
Luteinizing hormone	P01215, P01229	Luteinizing hormone	CGA LHB	19	49517140	rs75287599	T	C	-0.189818	0.0188816	2.11166e-22	101.064	769
Lymphocyte antigen 86	O95711	LY86	LY86	6	6578927	rs7757934	G	A	-0.0374461	0.00398293	5.33322e-20	88.391	825
Lysozyme C	P61626	Lysozyme	LYZ	12	69748397	rs57954211	A	C	-0.0811215	0.00446812	5.39433e-62	329.627	817
Macrophage-capping protein	P40121	CAPG	CAPG	2	85637837	rs3770102	A	C	0.0333235	0.00507616	9.54331e-11	43.0954	788
Melanoma-derived growth regulatory protein	Q16674	MIA	MIA	19	41271104	rs13108	G	A	0.0799671	0.012626	3.96223e-10	40.1136	826
Membrane frizzled-related protein	Q9BY79	MFRP	MFRP	6	31106499	rs9263726	A	G	-0.0738047	0.0121466	1.88735e-09	36.9197	829
		MFRP	MFRP	6	31519902	rs142985952	A	G	0.148475	0.0228883	1.53187e-10	42.0804	815
		MFRP	MFRP	6	31945230	rs12524149	A	C	-0.122302	0.00747612	3.13607e-52	267.618	828
		MFRP	MFRP	6	32804879	rs1871665	G	A	0.0496949	0.00795066	6.58371e-10	39.0676	831
Membrane metallo-endopeptidase-like 1	Q495T6	MMEL2	MMEL1	1	2708430	rs10909839	A	G	0.0914117	0.0043764	3.98332e-77	436.284	784
MHC class I polypeptide-related sequence B	Q29980	MICB	MICB	6	31069489	rs9263565	T	G	-0.0375962	0.00570117	7.78392e-11	43.487	807
		MICB	MICB	6	31265135	rs2524129	C	G	-0.0847073	0.00564162	4.39238e-45	225.442	814
		MICB	MICB	6	32044834	rs9267798	C	G	0.0685071	0.0110907	1.04326e-09	38.1552	806
		MICB	MICB	6	32274882	rs9268177	A	C	-0.0780263	0.00897996	2.04994e-17	75.4976	812
		MICB	MICB	6	32322071	rs28732196	A	G	0.1099	0.0151531	9.67051e-13	52.6008	812
Myeloid cell surface antigen CD33	P20138	Siglec-3	CD33	19	51727962	rs3865444	A	C	-0.160134	0.00605747	7.37378e-111	698.851	804
N-acetyl-D-glucosamine kinase	Q9UJ70	NAGK	NAGK	2	71288817	rs9636398	A	G	-0.030724	0.00487565	4.85537e-10	39.7091	816
N-acylethanolamine-hydrolyzing acid amidase	Q02083	ASAHL	NAAA	4	76857064	rs66498356	C	G	-0.134239	0.00672053	2.1747e-72	398.979	817
NADPH--cytochrome P450 reductase	P16435	NADPH-P450 Oxidoreductase	POR	7	75615006	rs1057868	T	C	-0.031595	0.00439865	1.56335e-12	51.5938	813
Netrin-4	Q9HB63	NET4	NTN4	12	96119016	rs17287608	C	A	-0.062989	0.00589745	5.32466e-25	114.078	821
Neuropilin-1	O14786	NRP1	NRP1	10	33509513	rs10827216	A	G	-0.0224791	0.00384669	7.38944e-09	34.1494	824
Neutral ceramidase	Q9NR71	ASAH2	ASAH2	10	52012044	rs2813302	G	A	-0.0600622	0.00575547	5.46766e-24	108.903	812
Neutrophil collagenase	P22894	MMP-8	MMP8	11	102590717	rs1939020	G	T	0.171833	0.00995667	2.68598e-56	297.841	749
Nidogen-1	P14543	Nidogen	NID1	1	236175339	rs2031487	A	G	0.0214523	0.00350054	1.40343e-09	37.5559	800
Nidogen-2	Q14112	NID2	NID2	14	52480621	rs6572807	G	A	-0.0351089	0.00362129	4.17974e-21	93.9957	825
		NID2	NID2	14	52514505	rs112590828	A	G	0.0600809	0.0100403	3.32271e-09	35.808	790
NKG2D ligand 3	Q9BZM4	ULBP-3	ULBP3	6	150373839	rs12661513	A	C	-0.0677042	0.00515824	9.35689e-36	172.277	806
N-terminal pro-BNP	P16860	N-terminal pro-BNP	NPPB	1	11921993	rs12406383	A	C	0.0522893	0.00570596	4.92499e-19	83.9785	747
Osteocalcin	P02818	Osteocalcin	BGLAP	1	156245245	rs9943105	C	T	-0.0246995	0.00447564	4.59302e-08	30.4555	827
Osteopontin	P10451	Osteopontin	SPP1	4	88774669	rs36018630	T	C	0.0389893	0.00647949	2.70028e-09	36.2084	811
Oxidized low-density lipoprotein receptor 1	P78380	OLR1	OLR1	12	10318409	rs11611438	C	G	-0.0724723	0.0101293	1.87507e-12	51.19	825
Peptidyl-prolyl cis-trans isomerase F, mitochondrial	P30405	Cyclophilin F	PPIF	10	81094251	rs11002931	C	A	-0.0338668	0.0038565	1.03476e-17	77.119	782
Periostin	Q15063	Periostin	POSTN	13	38069809	rs9547908	C	T	-0.0758963	0.00746741	6.37731e-23	103.3	823
Phosphoglycerate kinase 1	P00558	PCK1	PGK1	19	45410002	rs769449	A	G	-0.0252162	0.0043269	8.14169e-09	33.963	813
Plasma kallikrein	P03952	Prekallikrein	KLKB1	4	187172280	rs2304595	A	G	0.0392912	0.0064966	2.23303e-09	36.5779	828
Plasma protease C1 inhibitor	P05155	SERPING1	SERPING1	11	57374332	rs11603020	G	A	-0.054944	0.00560232	1.55823e-21	96.1844	824
Platelet glycoprotein VI	Q9HCN6	GPVI	GP6	19	55536595	rs1613662	G	A	-0.096034	0.00877542	4.58798e-26	119.761	810
Platelet-activating factor acetylhydrolase	Q13093	PAFAH	PLA2G7	6	46625886	rs6907892	T	C	0.100342	0.0055058	1.60517e-62	332.143	829
		PAFAH	PLA2G8	6	46735158	rs7750324	G	A	0.0509202	0.00769775	6.72982e-11	43.7575	827
Platelet-derived growth factor receptor beta	P09619	PDGF Rb	PDGFRB	5	149532107	rs3776081	G	A	-0.16661	0.00747778	3.27283e-86	496.429	826
Plexin-C1	O60486	PLXC1	PLXNC1	12	94630029	rs2361355	G	A	-0.0355831	0.00589089	2.33603e-09	36.486	828
Polymeric immunoglobulin receptor	P01833	PIGR	PIGR	1	207119853	rs2275529	A	C	0.108083	0.0140711	4.70234e-14	59.0009	797
Programmed cell death 1 ligand 1	Q9NZQ7	B7-H1	CD274	9	5460801	rs7048841	T	C	0.047533	0.00430664	1.77584e-26	121.819	820
Proprotein convertase subtilisin/kexin type 7	Q16549	PCSK7	PCSK7	11	117067699	rs8521	G	A	-0.0886385	0.0044057	3.13028e-73	404.776	817
Proprotein convertase subtilisin/kexin type 9	Q8NBP7	PCSK9	PCSK9	1	55512549	rs499718	T	C	-0.0901128	0.00718206	4.26829e-33	157.425	814
Proteasome activator complex subunit 1	Q06323	PSME1	PSME1	19	45410002	rs769449	A	G	-0.065027	0.00440674	8.03425e-44	217.747	823
Protein FAM3B	P58499	FAM3B	FAM3B	21	42697714	rs2838014	G	C	0.246444	0.00716057	1.01786e-159	1184.52	809
Protein FAM3D	Q96BQ1	FAM3D	FAM3D	3	58648031	rs4020782	T	C	-0.0760098	0.0107289	3.08024e-12	50.1913	806
P-selectin	P16109	P-Selectin	SELP	1	169533266	rs6678795	G	A	0.0730929	0.0075768	6.52672e-21	93.0634	817
Quinone oxidoreductase-like protein 1	O95825	QORL1	CRYZL1	19	45410002	rs769449	A	G	-0.160778	0.00868307	3.69079e-64	342.852	828
Regenerating islet-derived protein 4	Q9BYZ8	REG4	REG4	1	120371217	rs2994816	G	A	0.0494164	0.00729907	2.49171e-11	45.836	811
Retinoic acid receptor responder protein 2	Q99969	TIG2	RARRES2	7	150045302	rs10282458	A	G	0.0192769	0.0033489	1.22615e-08	33.1337	812
Scavenger receptor class F member 1	Q14162	SREC-I	SCARF1	17	1545333	rs62088045	T	C	0.154818	0.0138704	5.32428e-27	124.585	819
Secreted frizzled-related protein 3	Q92765	sFRP-3	FRZB	2	183730429	rs78177114	G	A	0.0732512	0.00957455	5.67295e-14	58.5319	824
Semaphorin-3E	O15041	SEM3E	SEMA3E	7	83147251	rs2535371	A	C	-0.176884	0.0136194	3.77207e-35	168.679	817
S-formylglutathione hydrolase	P10768	Esterase D	ESD	13	47362478	rs8192887	T	C	-0.203704	0.0110871	7.58325e-63	337.569	787
Sialic acid-binding Ig-like lectin 14	Q08ET2	SIG14	SIGLEC14	19	52158316	rs7250849	A	C	-0.213572	0.0131702	3.00554e-51	262.969	800
Sialic acid-binding Ig-like lectin 7	Q9Y286	Siglec-7	SIGLEC7	19	51628529	rs2075803	A	G	0.041326	0.00655506	4.71885e-10	39.746	834
Sialic acid-binding Ig-like lectin 9	Q9Y336	Siglec-9	SIGLEC9	19	51627766	rs2673908	A	C	1.12657	0.0200094	2.81e-279	3169.92	806
SLAM family member 5	Q9UIB8	SLAF5	CD84	6	32584693	rs510205	G	C	0.0448628	0.00509587	7.96749e-18	77.5061	820
SLAM family member 7	Q9NQ25	SLAF7	SLAMF7	1	160720554	rs3766374	A	G	-0.0967191	0.00720934	5.28357e-37	179.984	777
		SLAF7	SLAMF7	1	161160159	rs112724568	T	C	-0.0779635	0.0122743	3.63047e-10	40.345	786
Small nuclear ribonucleoprotein F	P62306	RUXF	SNRPF	19	45410002	rs769449	A	G	-0.157906	0.00554807	2.65008e-124	810.053	829
SPARC-related modular calcium-binding protein 1	Q9H4F8	SMOC1	SMOC1	19	45410002	rs769449	A	G	0.0357575	0.00574089	7.5655e-10	38.795	821
Spondin-1	Q9HCB6	Spondin-1	SPON1	11	13963974	rs7935294	C	A	0.0274456	0.00427477	2.31107e-10	41.2211	825
Tartrate-resistant acid phosphatase type 5	P13686	TrATPase	ACP5	19	11707266	rs8112083	G	A	0.045859	0.00506419	1.04548e-18	82.0029	803
Tenascin	P24821	Tenascin	TNC	9	117805201	rs72758637	G	C	0.21094	0.00759103	9.98204e-120	772.176	819
		Tenascin	TNC	9	118155226	rs56277037	G	A	0.0456767	0.00795486	1.32358e-08	32.9704	822
Teratocarcinoma-derived growth factor 1	P13385	Cripto	TDGF1	3	46312539	rs1027241	A	G	-0.0686269	0.0106143	1.73356e-10	41.8029	832
		Cripto	TDGF1	3	46595860	rs113268530	A	G	-0.173051	0.0306013	2.15188e-08	31.9793	833
		Cripto	TDGF1	3	46770034	rs11713041	C	T	0.175753	0.0211995	4.75168e-16	68.7313	813
Testican-2	Q92563	Testican-2	SPOCK2	10	73846826	rs1245546	T	C	-0.050451	0.00481427	3.62659e-24	109.819	813
Thioredoxin domain-containing protein 12	O95881	TXD12	TXNDC12	3	49706699	rs36116071	G	A	-0.0817035	0.007631	4.404e-25	114.635	808
Thrombospondin-4	P35443	TSP4	THBS4	5	79390200	rs2438638	A	G	0.0395023	0.00493584	4.79607e-15	64.0505	740
Tissue factor pathway inhibitor	P10646	TFPI	TFPI	2	188390112	rs13035938	G	A	0.0293635	0.00518869	2.11369e-08	32.0258	820
Transmembrane glycoprotein NMB	Q14956	GPNMB	GPNMB	7	23294668	rs858274	C	T	-0.114033	0.00529532	1.10666e-81	463.742	823
Tryptase beta-2	P20231	TPSB2	TPSB2	16	1271471	rs1054648	T	C	0.457599	0.0202668	4.70998e-88	509.8	828
Tumor necrosis factor ligand superfamily member 15	O95150	TNFSF15	TNFSF15	9	117568766	rs6478109	A	G	0.0581364	0.00500906	6.18792e-29	134.705	830
Tumor necrosis factor ligand superfamily member 8	P32971	CD30 Ligand	TNFSF8	9	117665752	rs3181370	G	A	-0.0296433	0.00420462	3.81563e-12	49.7049	827
Tumor necrosis factor receptor superfamily member 6	P25445	Fas, soluble	FAS	10	90759724	rs4406737	A	G	0.0599798	0.00455012	4.1082e-36	173.766	829
Tumor necrosis factor-inducible gene 6 protein	P98066	TSG-6	TNFAIP6	2	152208657	rs6433375	A	G	0.0521653	0.0073281	2.44076e-12	50.6735	808
Tyrosine-protein kinase receptor Tie-1, soluble	P35590	sTie-1	TIE1	1	43766426	rs3768046	A	G	-0.0291955	0.00515828	2.1058e-08	32.0348	818
Ubiquitin-conjugating enzyme E2 G2	P60604	UB2G2	UBE2G2	19	45410002	rs769449	A	G	-0.0225217	0.00311143	1.08174e-12	52.3941	799
Vitronectin	P04004	Vitronectin	VTN	17	26688663	rs708100	G	A	-0.41848	0.0103018	1.51146e-198	1650.15	833
von Willebrand factor	P04275	vWF	VWF	12	6289108	rs1558325	A	G	0.0374385	0.00636551	5.92648e-09	34.5916	830
WAP, Kazal, immunoglobulin, Kunitz and NTR domain-containing protein 2	Q8TEU8	WFKN2	WFIKKN2	17	48920101	rs11868519	C	T	0.130114	0.0067693	1.36159e-66	369.454	722

## Sheet:  Table S2
cis-brain target protein name	Uniprot	Abbrevation	Entrez gene ID	Chr	Position	SNP	Effect allele	Other allele	Beta	Standard error	p-value	F-statistic	Sample size
2'-5'-oligoadenylate synthase 1	P00973	OAS1	OAS1	12	113370966	rs1859333	T	C	0.0267526	0.00434495	2.11217e-09	37.9108	349
Alcohol dehydrogenase [NADP(+)]	P14550	AK1A1	AKR1A1	1	46032311	rs2229540	G	A	-0.184245	0.0255093	3.56652e-12	52.1668	342
Alpha-L-iduronidase	P35475	IDUA	IDUA	4	956047	rs6599390	A	G	-0.0779494	0.00817528	2.90404e-19	90.9118	355
Apolipoprotein E (isoform E2)	P02649	Apo E2	APOE	19	45410002	rs769449	A	G	0.103894	0.0112801	3.43097e-18	84.8311	353
Arylsulfatase A	P15289	ARSA	ARSA	22	51064915	rs6151419	A	G	-0.0287872	0.00456557	8.82818e-10	39.7566	357
Chitinase-3-like protein 1	P36222	YKL-40	CHI3L1	1	203157873	rs946261	G	A	0.19162	0.0262843	2.07667e-12	53.1482	363
Complement C4b	P0C0L4 P0C0L5	C4b	C4B	6	31945230	rs12524149	A	C	-0.133309	0.0154388	2.15105e-16	74.5576	361
Contactin-2	Q02246	CNTN2	CNTN2	1	205028974	rs871423	A	C	0.0819907	0.0115631	7.41913e-12	50.2783	363
Copine-1	Q99829	CPNE1	CPNE1	20	34199977	rs143646210	A	G	-0.244652	0.0215987	1.97677e-25	128.305	351
Endoplasmic reticulum aminopeptidase 1	Q9NZ08	ARTS1	ERAP1	5	96121715	rs469758	G	A	0.139132	0.00892546	5.9681e-42	242.992	362
Glutathione S-transferase P	P09211	GSTP1	GSTP1	11	67353970	rs4891	G	A	-0.044905	0.00676694	1.24164e-10	44.0357	360
Hepatocyte growth factor-like protein	P26927	MSP	MST1	3	49649989	rs9827708	G	C	-0.143155	0.0107313	4.504e-33	177.954	361
Insulin-like growth factor-binding protein 7	Q16270	IGFBP7	IGFBP7	4	57948114	rs1714007	A	G	-0.0370456	0.00522216	7.57952e-12	50.3237	354
Interleukin-1 receptor-like 1	Q01638	IL-1 R4	IL1RL1	2	102936366	rs12712136	G	C	0.0713397	0.00872461	6.55996e-15	66.8606	339
Interleukin-18 receptor 1	Q13478	IL-18 Ra	IL18R1	2	102953067	rs12712141	A	G	0.0194668	0.00298523	2.49305e-10	42.5239	357
Leukocyte immunoglobulin-like receptor subfamily B member 1	Q8NHL6	ILT-2	LILRB1	19	55145587	rs2098953	C	T	-0.132014	0.017592	5.365e-13	56.3131	356
Low affinity immunoglobulin gamma Fc region receptor II-a	P12318	FGC2A	FCGR2A	1	161478859	rs4657041	C	T	0.076109	0.0044898	5.18378e-47	287.355	349
Low molecular weight phosphotyrosine protein phosphatase	P24666	PPAC	ACP1	2	271797	rs59937473	A	G	0.192655	0.00704818	7.54935e-89	747.148	363
L-Selectin	P14151	sL-Selectin	SELL	1	169635425	rs149106909	A	G	-0.0221193	0.00396478	4.95564e-08	31.1247	352
N-acylethanolamine-hydrolyzing acid amidase	Q02083	ASAHL	NAAA	4	76867908	rs13112512	C	T	-0.117798	0.0108026	5.1571e-24	118.91	361
Phosphoglucomutase-1	P36871	PGM1	PGM1	1	64107284	rs2269247	T	C	0.103671	0.00959329	1.21858e-23	116.783	358
Serum amyloid A-1 protein	P0DJI8	SAA1	SAA1	11	18281916	rs7112278	C	T	0.107247	0.0139392	1.64224e-13	59.1963	345
Sialic acid-binding Ig-like lectin 14	Q08ET2	SIG14	SIGLEC14	19	52158316	rs7250849	A	C	-0.0405988	0.00578917	1.2433e-11	49.1806	357
Transmembrane glycoprotein NMB	Q14956	GPNMB	GPNMB	7	23271031	rs1728313	C	A	-0.0763514	0.00835782	5.79437e-18	83.4542	356
Tumor necrosis factor receptor superfamily member 6	P25445	Fas, soluble	FAS	10	90752018	rs6586163	A	C	-0.146511	0.0071088	2.98081e-62	424.764	361

## Sheet:  Table S3
Category	Trait	Trait definition (scale)	Sample size (ancestry)	First author (year)	Data source
Behavioural	Smoking	Lifetime smoking index (SD)	462,690 (European)	Wootton (2019)	https://data.bris.ac.uk/data/dataset/10i96zb8gm0j81yz0q6ztei23d
	Alcohol	Alcohol consumption (log10 grams/day)	480,842 (European)	Evangelou (2019)	http://ftp.ebi.ac.uk/pub/databases/gwas/summary_statistics/GCST008001-GCST009000/GCST008757/
	Leisure screen time	Leisure screen time (hours/day)	526,725 (European)	Wang (2022)	https://www.ebi.ac.uk/gwas/studies/GCST90104339
	Physical Activity	Moderate-to-vigorous intensity physical activity during leisure time (yes/no)	608,595 (European)	Wang (2022)	https://www.ebi.ac.uk/gwas/studies/GCST90104341
	Sleep duration	Sleep duration (hours/day)	446,118 (European)	Dashti (2019)	https://sleep.hugeamp.org/dinspector.html?dataset=GWAS_UKBB_eu
Cognitive	Education	Schooling completed (years)	766,345 (European)	Lee (2018)	https://thessgac.com/papers/
	Fluid intelligence	Fluid intelligence (SD test score)	257,828 (European)	Lee (2018)	https://thessgac.com/papers/
Clinical	Insomina	Insomnia (yes/no)	109,548 cases; 277,440 controls (European)	Watanabe (2022)	https://ctg.cncr.nl/software/summary_statistics/
	Schizophrenia	Schizophrenia (yes/no)	76,755 cases; 243,649 controls (Trans-ethnic)	Trubetskoy (2022)	https://pgc.unc.edu/for-researchers/download-results/
	BP	Bipolar disorder (yes/no)	41,917 cases; 371,549 controls (European)	Mullins (2021)	https://pgc.unc.edu/for-researchers/download-results/
	MDD	Major depressive disorder (yes/no)	170,756 cases; 329,443 controls (European)	Howard (2019)	https://pgc.unc.edu/for-researchers/download-results/
	ADHD	Attention deficit hyperactivity disorder (yes/no)	20,183 cases; 35,191 controls (European)	Demontis (2019)	https://pgc.unc.edu/for-researchers/download-results/
	ASD	Autism spectrum disorder (yes/no)	18,382 cases; 27,969 controls (European)	Grove (2019)	https://pgc.unc.edu/for-researchers/download-results/
	Anorexia nervosa	Anorexia nervosa (yes/no)	16,992 cases; 55,525 controls (European)	Watson (2019)	https://pgc.unc.edu/for-researchers/download-results/

## Sheet:  Table S4
Exposure	Abbreviation	N SNPs	Outcome	Inverse-variance weighted MR					Weighted-median				MR-egger					I2
				Estimate	LCI	UCI	p-value	pFDR	Estimate	LCI	UCI	p-value	Estimate	LCI	UCI	p-value	Intercept p-value
Hepatocyte growth factor-like protein	MSP	1	fluid intelligence	-0.110039	-0.132946	-0.0871329	4.71574e-21	8.94105e-18
Interleukin-36 alpha	IL-1F6	2	fluid intelligence	-0.13747	-0.178822	-0.0961186	7.23302e-11	6.85691e-08
Hepatocyte growth factor-like protein	MSP	1	leisure screen time	0.0843872	0.0565773	0.112197	2.72488e-09	1.72212e-06
Cathepsin F	CATF	1	bipolar disorder	-2.16055	-2.89937	-1.42173	9.94946e-09	4.71604e-06
SPARC-related modular calcium-binding protein 1	SMOC1	1	leisure screen time	-0.889324	-1.20724	-0.57141	4.18744e-08	5.29293e-06
Endothelial monocyte-activating polypeptide 2	EMAP-2	1	leisure screen time	0.569387	0.365844	0.772931	4.18744e-08	5.29293e-06
14-3-3 protein family	YWHAB	1	leisure screen time	-0.722662	-0.980997	-0.464326	4.18744e-08	5.29293e-06
Phosphoglycerate kinase 1	PGK1	1	leisure screen time	1.26109	0.810281	1.71191	4.18744e-08	5.29293e-06
Small nuclear ribonucleoprotein F	RUXF	1	leisure screen time	0.201386	0.129395	0.273377	4.18744e-08	5.29293e-06
14-3-3 protein zeta/delta	YWHAZ	1	leisure screen time	-0.864567	-1.17363	-0.555504	4.18744e-08	5.29293e-06
Proteasome activator complex subunit 1	PSME1	1	leisure screen time	0.489028	0.314211	0.663844	4.18744e-08	5.29293e-06
Ubiquitin-conjugating enzyme E2 G2	UB2G2	1	leisure screen time	1.41197	0.907223	1.91672	4.18744e-08	5.29293e-06
Quinone oxidoreductase-like protein 1	QORL1	1	leisure screen time	0.197788	0.127083	0.268493	4.18744e-08	5.29293e-06
Amphiregulin	AREG	1	leisure screen time	-1.28803	-1.74848	-0.82759	4.18744e-08	5.29293e-06
Cytoskeleton-associated protein 2	CKAP2	1	leisure screen time	0.709945	0.456156	0.963735	4.18744e-08	5.29293e-06
Apolipoprotein E (isoform E2)	Apo E2	1	leisure screen time	-1.2585	-1.7275	-0.789494	1.44637e-07	1.71395e-05
Tyrosine-protein kinase receptor Tie-1, soluble	sTie-1	1	ADHD	2.4901	1.5521	3.4281	1.96e-07	2.18598e-05
Hepatocyte growth factor-like protein	MSP	1	anorexia nervosa	0.26584	0.159723	0.371956	9.10668e-07	9.59237e-05
Plasma protease C1 inhibitor	SERPING1	1	schizophrenia	-0.766309	-1.07666	-0.455962	1.30135e-06	0.000129861
Plasma protease C1 inhibitor	SERPING1	1	physical activity	0.307586	0.182734	0.432438	1.37516e-06	0.000130365
Granzyme A	granzyme A	1	schizophrenia	0.939783	0.555087	1.32448	1.68417e-06	0.000152057
Interleukin-36 alpha	IL-1F6	3	leisure screen time	0.124451	0.0724546	0.176447	2.7176e-06	0.000234207	0.124103	0.064324	0.183881	4.72249e-05	0.153125	-0.201468	0.507717	0.552847	0.898859	0
B-cell lymphoma 6 protein	BCL6	1	schizophrenia	1.01958	0.584948	1.45421	4.26998e-06	0.000351995
Agouti-related protein	ART	1	bipolar disorder	1.22597	0.696159	1.75578	5.7519e-06	0.0004544
Extracellular matrix protein 1	ECM1	1	leisure screen time	0.6687	0.372752	0.964648	9.48593e-06	0.000719413
Secreted frizzled-related protein 3	sFRP-3	1	bipolar disorder	1.0307	0.573155	1.48824	1.00922e-05	0.000735957
Hepatocyte growth factor-like protein	MSP	1	physical activity	-0.0556358	-0.0805184	-0.0307533	1.17404e-05	0.00082444
Low-density lipoprotein receptor-related protein 8	LRP8	1	bipolar disorder	-0.79616	-1.15835	-0.433971	1.64457e-05	0.00111361
MHC class I polypeptide-related sequence B	MICB	5	leisure screen time	0.146263	0.0789123	0.213614	2.07768e-05	0.00131546	0.140958	0.060709	0.221206	0.000575942	0.0803002	-0.133499	0.2941	0.514984	0.569326	0
Tyrosine-protein kinase receptor Tie-1, soluble	sTie-1	1	fluid intelligence	-0.427121	-0.623819	-0.230423	2.08142e-05	0.00131546
Granzyme A	granzyme A	1	bipolar disorder	0.981371	0.519736	1.44301	3.09168e-05	0.00189091
B-cell lymphoma 6 protein	BCL6	1	fluid intelligence	-0.342367	-0.504558	-0.180175	3.51486e-05	0.00208255
Cathepsin F	CATF	1	major depressive disorder	-0.713377	-1.05498	-0.371773	4.25785e-05	0.00244633
SLAM family member 5	SLAF5	1	leisure screen time	0.445804	0.231733	0.659875	4.47204e-05	0.00249382
Glutamate carboxypeptidase 2	PSMA	2	bipolar disorder	-0.608445	-0.903496	-0.313394	5.30472e-05	0.00287364
Plasma protease C1 inhibitor	SERPING1	1	fluid intelligence	0.230598	0.116091	0.345106	7.91232e-05	0.00416715
Neuropilin-1	NRP1	1	schizophrenia	-1.32108	-1.98372	-0.658429	9.32758e-05	0.00477976
Interleukin-36 alpha	IL-1F6	3	anorexia nervosa	-0.355867	-0.536831	-0.174902	0.000116076	0.00579157	-0.361244	-0.562666	-0.159822	0.000439536	-0.106959	-1.07624	0.862321	0.8644	0.69859	0
Plasma protease C1 inhibitor	SERPING1	1	major depressive disorder	-0.334886	-0.506112	-0.163661	0.000126418	0.00614588
Thrombospondin-4	TSP4	1	leisure screen time	0.344284	0.165665	0.522903	0.000158234	0.00750029
Cathepsin S	CATS	1	schizophrenia	0.495963	0.238004	0.753921	0.000164352	0.00760027
Low-density lipoprotein receptor-related protein 8	LRP8	1	schizophrenia	-0.5662	-0.862886	-0.269514	0.000183713	0.00829335
Low-density lipoprotein receptor-related protein 8	LRP8	1	fluid intelligence	-0.212119	-0.323473	-0.100766	0.000188789	0.00832429
Tyrosine-protein kinase receptor Tie-1, soluble	sTie-1	1	schizophrenia	1.0447	0.494211	1.59518	0.000199565	0.00859942
Cathepsin B	CATB	1	ASD	1.06426	0.494946	1.63357	0.000248401	0.010466
Membrane metallo-endopeptidase-like 1	MMEL2	1	bipolar disorder	0.410282	0.189439	0.631125	0.000271347	0.0111842
Interleukin-36 alpha	IL-1F6	3	schizophrenia	0.521454	0.237835	0.805074	0.000313925	0.0126638	0.507786	0.376193	0.639379	3.93756e-14	0.0406175	-1.74663	1.82787	0.971662	0.685818	86.0051
Low affinity immunoglobulin gamma Fc region receptor II-b	FCG2B	1	insomnia	0.0558844	0.0250485	0.0867202	0.0003822	0.0150969
Agouti-related protein	ART	1	schizophrenia	0.760718	0.338745	1.18269	0.000410329	0.0158772
Cathepsin B	CATB	1	sleep duration	-0.162122	-0.253987	-0.0702572	0.000542338	0.0205655
Low-density lipoprotein receptor-related protein 8	LRP8	1	physical activity	-0.214282	-0.33758	-0.0909836	0.000658618	0.0244851
Membrane frizzled-related protein	MFRP	4	leisure screen time	-0.0934258	-0.148008	-0.0388438	0.000794256	0.0289598	-0.0921241	-0.155741	-0.0285077	0.00453602	-0.00948698	-0.147753	0.128779	0.905335	0.324652	0
Cathepsin S	CATS	1	sleep duration	0.108864	0.0450842	0.172644	0.000821612	0.029392
Carboxypeptidase E	CBPE	1	fluid intelligence	0.351699	0.143045	0.560354	0.000954416	0.0331938
Intercellular adhesion molecule 1	sICAM-1	1	major depressive disorder	-0.0851259	-0.135754	-0.0344975	0.000982626	0.0331938
Haptoglobin	HPT	1	ASD	-0.0802237	-0.128161	-0.0322863	0.001038	0.0331938
Growth hormone receptor	GHR	1	ADHD	-1.14254	-1.83254	-0.452528	0.001173	0.0331938
Haptoglobin	HPT	1	fluid intelligence	-0.0164804	-0.0264488	-0.00651197	0.00119391	0.0331938
SPARC-related modular calcium-binding protein 1	SMOC1	1	insomnia	-0.699438	-1.12294	-0.275935	0.001208	0.0331938
Endothelial monocyte-activating polypeptide 2	EMAP-2	1	insomnia	0.447813	0.176667	0.71896	0.001208	0.0331938
Amphiregulin	AREG	1	insomnia	-1.01302	-1.62639	-0.399644	0.001208	0.0331938
14-3-3 protein family	YWHAB	1	insomnia	-0.568361	-0.912498	-0.224224	0.001208	0.0331938
Phosphoglycerate kinase 1	PGK1	1	insomnia	0.991829	0.391286	1.59237	0.001208	0.0331938
Cytoskeleton-associated protein 2	CKAP2	1	insomnia	0.55836	0.220278	0.896441	0.001208	0.0331938
Small nuclear ribonucleoprotein F	RUXF	1	insomnia	0.158386	0.0624849	0.254288	0.001208	0.0331938
14-3-3 protein zeta/delta	YWHAZ	1	insomnia	-0.679968	-1.09168	-0.268254	0.001208	0.0331938
Proteasome activator complex subunit 1	PSME1	1	insomnia	0.384612	0.151733	0.617491	0.001208	0.0331938
Ubiquitin-conjugating enzyme E2 G2	UB2G2	1	insomnia	1.11049	0.438099	1.78288	0.001208	0.0331938
Quinone oxidoreductase-like protein 1	QORL1	1	insomnia	0.155557	0.0613687	0.249745	0.001208	0.0331938
Tartrate-resistant acid phosphatase type 5	TrATPase	1	schizophrenia	-0.604084	-0.971639	-0.23653	0.00127635	0.0345708
Semaphorin-3E	SEM3E	1	leisure screen time	-0.0870627	-0.140249	-0.0338763	0.00133507	0.0356519
Cathepsin F	CATF	1	schizophrenia	-0.972774	-1.56859	-0.376953	0.00137447	0.0361945
Intercellular adhesion molecule 1	sICAM-1	1	fluid intelligence	-0.0535412	-0.0867949	-0.0202876	0.00160108	0.0415843
Leukocyte immunoglobulin-like receptor subfamily B member 1	ILT-2	1	bipolar disorder	0.28541	0.10719	0.463631	0.00169654	0.0434681
Glutathione S-transferase P	GSTP 1	1	sleep duration	-0.0731357	-0.118921	-0.0273506	0.00174338	0.0440726
Contactin-2	CNTN2	1	schizophrenia	-0.325803	-0.531251	-0.120355	0.00188263	0.0469668
Glutathione S-transferase P	GSTP 1	1	insomnia	0.163016	0.0597338	0.266299	0.00197799	0.0487049
MHC class I polypeptide-related sequence B	MICB	4	major depressive disorder	0.314726	0.11364	0.515812	0.00215783	0.0513411	0.342411	0.234552	0.45027	4.90432e-10	0.0765867	-0.591065	0.744238	0.842994	0.536516	81.456
Cathepsin S	CATS	1	bipolar disorder	0.438192	0.158213	0.718171	0.00215844	0.0513411
Tumor necrosis factor-inducible gene 6 protein	TSG-6	1	fluid intelligence	0.168119	0.060663	0.275576	0.00216629	0.0513411
Plasma protease C1 inhibitor	SERPING1	1	insomnia	-0.324693	-0.533421	-0.115965	0.002297	0.0537441
Low molecular weight phosphotyrosine protein phosphatase	PPAC	1	sleep duration	0.0304914	0.0108516	0.0501312	0.00234307	0.0537441
NADPH--cytochrome P450 reductase	NADPH-P450 Oxidoreductase	1	major depressive disorder	0.462098	0.164335	0.759862	0.00235272	0.0537441
C-C motif chemokine 15	MIP-5	1	anorexia nervosa	-0.568921	-0.940162	-0.19768	0.00266796	0.0602197
Alpha-(1,3)-fucosyltransferase 5	FUT5	1	sleep duration	-0.0732848	-0.12148	-0.0250892	0.00288001	0.0635722
Glutamate carboxypeptidase 2	PSMA	2	fluid intelligence	-0.126744	-0.210107	-0.0433804	0.00288355	0.0635722
SLAM family member 5	SLAF5	1	fluid intelligence	-0.237474	-0.394253	-0.0806939	0.00299014	0.0651644
S-formylglutathione hydrolase	Esterase D	1	fluid intelligence	0.0709854	0.0240318	0.117939	0.00304543	0.0655516
NADPH--cytochrome P450 reductase	NADPH-P450 Oxidoreductase	1	anorexia nervosa	-1.39589	-2.32019	-0.471579	0.00307705	0.0655516
Carbonic anhydrase 4	Carbonic Anhydrase IV	1	fluid intelligence	0.222416	0.0745054	0.370328	0.00320632	0.0675464
Cathepsin B	CATB	1	fluid intelligence	0.17275	0.0574951	0.288005	0.00330662	0.0688941
Growth hormone receptor	GHR	1	fluid intelligence	0.213576	0.070628	0.356523	0.00340767	0.0691277
Lysozyme C	Lysozyme	1	bipolar disorder	0.338978	0.111866	0.56609	0.00344053	0.0691277
Bone sialoprotein 2	BSP	1	sleep duration	0.0542227	0.0178557	0.0905897	0.00347477	0.0691277
Layilin	Layilin	1	physical activity	-0.131688	-0.220252	-0.0431229	0.00356503	0.0691277
Interleukin-18 receptor 1	IL-18 Ra	2	fluid intelligence	-0.0558922	-0.0935005	-0.0182838	0.00358174	0.0691277
Kallikrein-8	kallikrein 8	1	physical activity	-0.212491	-0.355523	-0.0694593	0.00359393	0.0691277
Neutral ceramidase	ASAH2	1	ADHD	-0.80081	-1.34001	-0.261608	0.003604	0.0691277
Epidermal growth factor receptor	ERBB1	1	bipolar disorder	0.973684	0.317974	1.62939	0.00360952	0.0691277
Bone sialoprotein 2	BSP	1	major depressive disorder	0.100368	0.0323848	0.168352	0.00380832	0.0722058
Complement C4b	C4b	4	leisure screen time	-0.0916981	-0.15404	-0.0293558	0.00394063	0.0739745	-0.09549	-0.16239	-0.0285898	0.00514909	-0.0947096	-0.258098	0.0686783	0.373712	0.972375	0
Platelet-activating factor acetylhydrolase	PAFAH	2	bipolar disorder	-0.265945	-0.44713	-0.0847594	0.00401674	0.0746642
Interleukin-6 receptor subunit alpha	IL-6 sRa	1	schizophrenia	0.197679	0.0627023	0.332655	0.00409887	0.0754511
Epidermal growth factor	EGF	1	schizophrenia	-0.633662	-1.07173	-0.195598	0.00458112	0.0835173
B-cell lymphoma 6 protein	BCL6	1	leisure screen time	0.313701	0.0963859	0.531016	0.00466546	0.0842448
Extracellular matrix protein 1	ECM1	1	ADHD	1.66093	0.504435	2.81743	0.00487999	0.0872874
Galectin-3	Galectin-3	1	major depressive disorder	0.252837	0.076492	0.429181	0.0049522	0.0877512
C-C motif chemokine 23	MPIF-1	1	anorexia nervosa	1.23885	0.371343	2.10635	0.00512697	0.0900069
Gelsolin	Gelsolin	1	leisure screen time	0.40659	0.121492	0.691689	0.00518707	0.0902265
Layilin	Layilin	1	bipolar disorder	-0.37273	-0.635851	-0.109608	0.00549604	0.0929324
Apolipoprotein E (isoform E2)	Apo E2	1	insomnia	-0.886206	-1.51185	-0.260566	0.00549899	0.0929324
Periostin	Periostin	1	ADHD	-0.538826	-0.919281	-0.158371	0.00550601	0.0929324
Retinoic acid receptor responder protein 2	TIG2	1	bipolar disorder	-1.52532	-2.60307	-0.447574	0.00553869	0.0929324
NKG2D ligand 3	ULBP-3	1	physical activity	0.257	0.0746221	0.439379	0.00574652	0.0955738
Extracellular matrix protein 1	ECM1	1	physical activity	-0.379649	-0.65023	-0.109068	0.00595953	0.0982545
Growth/differentiation factor 15	MIC-1	1	bipolar disorder	-0.601319	-1.03059	-0.172049	0.0060417	0.0987505
Interleukin-1 Receptor accessory protein	IL-1 R AcP	1	major depressive disorder	0.0994202	0.0280119	0.170828	0.00635626	0.101098
Plasma protease C1 inhibitor	SERPING1	1	anorexia nervosa	0.737098	0.202018	1.27218	0.00693516	0.101098
Low affinity immunoglobulin gamma Fc region receptor II-b	FCG2B	1	schizophrenia	0.0627158	0.0171422	0.108289	0.00699266	0.101098
6-phosphogluconate dehydrogenase, decarboxylating	6-Phosphogluconate dehydrogenase	1	anorexia nervosa	0.745602	0.203299	1.28791	0.00704482	0.101098
Polymeric immunoglobulin receptor	PIGR	1	major depressive disorder	0.122128	0.0332724	0.210984	0.00706261	0.101098
Kallikrein-8	kallikrein 8	1	ADHD	-0.804849	-1.39069	-0.219011	0.00708797	0.101098
Sialic acid-binding Ig-like lectin 14	SIG14	1	fluid intelligence	-0.0577323	-0.0997632	-0.0157013	0.00709952	0.101098
Membrane metallo-endopeptidase-like 1	MMEL2	1	ADHD	-0.43211	-0.747032	-0.117189	0.00716001	0.101098
Thioredoxin domain-containing protein 12	TXD12	1	physical activity	-0.28273	-0.489033	-0.0764265	0.0072303	0.101098
SPARC-related modular calcium-binding protein 1	SMOC1	1	fluid intelligence	-0.326645	-0.56508	-0.0882097	0.00725173	0.101098
Endothelial monocyte-activating polypeptide 2	EMAP-2	1	fluid intelligence	0.209133	0.056476	0.361791	0.00725173	0.101098
Amphiregulin	AREG	1	fluid intelligence	-0.473089	-0.818421	-0.127757	0.00725173	0.101098
14-3-3 protein family	YWHAB	1	fluid intelligence	-0.26543	-0.459182	-0.0716789	0.00725173	0.101098
Phosphoglycerate kinase 1	PGK1	1	fluid intelligence	0.463194	0.125085	0.801304	0.00725173	0.101098
Cytoskeleton-associated protein 2	CKAP2	1	fluid intelligence	0.26076	0.0704175	0.451102	0.00725173	0.101098
Small nuclear ribonucleoprotein F	RUXF	1	fluid intelligence	0.0739681	0.0199749	0.127961	0.00725173	0.101098
14-3-3 protein zeta/delta	YWHAZ	1	fluid intelligence	-0.317552	-0.549349	-0.0857541	0.00725173	0.101098
Proteasome activator complex subunit 1	PSME1	1	fluid intelligence	0.179618	0.0485053	0.31073	0.00725173	0.101098
Ubiquitin-conjugating enzyme E2 G2	UB2G2	1	fluid intelligence	0.518611	0.14005	0.897172	0.00725173	0.101098
Quinone oxidoreductase-like protein 1	QORL1	1	fluid intelligence	0.0726468	0.0196181	0.125675	0.00725173	0.101098
Thioredoxin domain-containing protein 12	TXD12	1	fluid intelligence	-0.196932	-0.341104	-0.0527593	0.00742393	0.102002
Interleukin-1 receptor-like 1	IL-1 R4	1	fluid intelligence	-0.024559	-0.0425385	-0.00657943	0.00742419	0.102002
N-acetyl-D-glucosamine kinase	NAGK	1	fluid intelligence	0.322224	0.0849152	0.559532	0.00778418	0.105358
Low-density lipoprotein receptor-related protein 8	LRP8	1	major depressive disorder	-0.230009	-0.399544	-0.0604738	0.00783518	0.105358
Transmembrane glycoprotein NMB	GPNMB	1	major depressive disorder	-0.102602	-0.178228	-0.026976	0.00783518	0.105358
MHC class I polypeptide-related sequence B	MICB	5	anorexia nervosa	-0.470161	-0.817903	-0.122419	0.00805035	0.10632	-0.400637	-0.723513	-0.0777606	0.0150159	0.0493446	-1.01972	1.11841	0.933619	0.38812	53.2382
Contactin-2	CNTN2	1	sleep duration	-0.0891284	-0.155074	-0.0231832	0.00807314	0.10632
Dermatopontin	DERM	2	physical activity	-0.131668	-0.229118	-0.0342186	0.00809243	0.10632
Cathepsin F	CATF	1	insomnia	-0.563523	-0.980849	-0.146198	0.00813098	0.10632
Cathepsin S	CATS	1	ASD	-0.550532	-0.959935	-0.141128	0.00839901	0.109072
Dermatopontin	DERM	2	insomnia	0.199723	0.0505038	0.348942	0.00870773	0.111088
Hepatitis A virus cellular receptor 2	TIMD3	1	fluid intelligence	-0.106797	-0.186589	-0.0270052	0.0087081	0.111088
Retinoic acid receptor responder protein 2	TIG2	1	insomnia	0.772355	0.195113	1.3496	0.00873001	0.111088
Plexin-C1	PLXC1	1	sleep duration	-0.169429	-0.296784	-0.0420747	0.00912099	0.115024
Oxidized low-density lipoprotein receptor 1	OLR1	1	fluid intelligence	-0.179793	-0.315014	-0.0445712	0.00916065	0.115024
Thioredoxin domain-containing protein 12	TXD12	1	sleep duration	-0.151811	-0.266841	-0.0367813	0.00969081	0.12088
Dipeptidyl peptidase 2	DPP2	1	leisure screen time	0.193456	0.0454005	0.341512	0.0104379	0.129348
Thioredoxin domain-containing protein 12	TXD12	1	insomnia	0.337523	0.0786684	0.596377	0.0106	0.130504
Glypican-5	GPC5	2	leisure screen time	-0.200412	-0.354968	-0.0458568	0.0110382	0.135022
NADPH--cytochrome P450 reductase	NADPH-P450 Oxidoreductase	1	bipolar disorder	0.822886	0.183936	1.46184	0.0115968	0.140945
Follistatin-related protein 3	FSTL3	1	fluid intelligence	-0.2753	-0.490684	-0.0599159	0.0122386	0.147798
Hemopexin	Hemopexin	1	fluid intelligence	0.0660997	0.0142785	0.117921	0.0124193	0.149032
ADP-ribosyl cyclase/cyclic ADP-ribose hydrolase 2	BST1	1	anorexia nervosa	-0.259465	-0.463967	-0.0549626	0.0128924	0.153735
Membrane metallo-endopeptidase-like 1	MMEL2	1	schizophrenia	0.213308	0.0439239	0.382693	0.013579	0.160911
MHC class I polypeptide-related sequence B	MICB	5	bipolar disorder	0.468857	0.0958881	0.841826	0.013745	0.161867	0.480642	0.241395	0.719889	8.23278e-05	0.673776	-0.625986	1.97354	0.384433	0.765282	79.2853
Polymeric immunoglobulin receptor	PIGR	1	schizophrenia	0.197971	0.0402062	0.355736	0.0139146	0.162853
Melanoma-derived growth regulatory protein	MIA	1	leisure screen time	0.225093	0.0437213	0.406464	0.0149978	0.173683
Follistatin-related protein 3	FSTL3	1	major depressive disorder	0.406866	0.0789456	0.734786	0.0150232	0.173683
Tissue factor pathway inhibitor	TFPI	1	physical activity	-0.289475	-0.523094	-0.0558559	0.0151584	0.174184
Intercellular adhesion molecule 1	sICAM-1	1	sleep duration	-0.0325383	-0.0588665	-0.00621001	0.0154244	0.176173
Luteinizing hormone	Luteinizing hormone	1	ASD	0.354013	0.0664153	0.641611	0.01584	0.178361
Human Chorionic Gonadotropin	HCG	1	ASD	-0.248914	-0.45113	-0.046698	0.01584	0.178361
Scavenger receptor class F member 1	SREC-I	1	ADHD	0.663366	0.124042	1.20269	0.01592	0.178361
Interleukin-1 receptor type 2	IL-1 sRII	1	major depressive disorder	0.282775	0.0527178	0.512833	0.0159923	0.178361
B-cell lymphoma 6 protein	BCL6	1	major depressive disorder	0.294771	0.0509538	0.538587	0.017809	0.196624
SLAM family member 7	SLAF7	2	ASD	0.329781	0.0569384	0.602624	0.0178372	0.196624
Coagulation Factor V	Coagulation Factor V	1	schizophrenia	-0.367543	-0.674157	-0.0609294	0.0188016	0.206056
Interferon alpha/beta receptor 1	IFN-a/b R1	1	ADHD	1.48756	0.237018	2.73809	0.0197301	0.21499
Intercellular adhesion molecule 1	sICAM-1	1	schizophrenia	-0.105082	-0.193682	-0.0164822	0.0200946	0.217609
Tumor necrosis factor-inducible gene 6 protein	TSG-6	1	ASD	-0.613367	-1.13096	-0.09577	0.0202	0.217609
Dermatopontin	DERM	2	sleep duration	-0.0772574	-0.142721	-0.0117936	0.0207193	0.220387
Cathepsin H	Cathepsin H	1	ASD	0.487767	0.0744244	0.901109	0.02073	0.220387
Epidermal growth factor receptor	ERBB1	1	major depressive disorder	0.352028	0.0535338	0.650523	0.0208066	0.220387
Cathepsin S	CATS	1	anorexia nervosa	0.47593	0.0716907	0.88017	0.0210237	0.22145
ADP-ribosyl cyclase/cyclic ADP-ribose hydrolase 2	BST1	1	insomnia	0.0905637	0.0135664	0.167561	0.02115	0.221549
Platelet-activating factor acetylhydrolase	PAFAH	2	leisure screen time	0.0785059	0.0113918	0.14562	0.0218686	0.226667
Extracellular matrix protein 1	ECM1	1	bipolar disorder	-0.979133	-1.81624	-0.142022	0.0218776	0.226667
Coagulation factor VII	Coagulation Factor VII	1	fluid intelligence	-0.064361	-0.119438	-0.00928349	0.0220026	0.226723
Plexin-C1	PLXC1	1	anorexia nervosa	-0.885214	-1.64534	-0.125092	0.0224591	0.229179
Dipeptidyl peptidase 2	DPP2	1	fluid intelligence	-0.13097	-0.243466	-0.0184735	0.0225001	0.229179
Cystatin-M	Cystatin M	1	bipolar disorder	0.204044	0.0286462	0.379441	0.0226037	0.229179
Haptoglobin	HPT	1	bipolar disorder	-0.0383613	-0.0714057	-0.0053168	0.0228868	0.229714
Tryptase beta-2	TPSB2	1	fluid intelligence	0.0207824	0.00287883	0.0386859	0.0228988	0.229714
N-terminal pro-BNP	N-terminal pro-BNP	1	bipolar disorder	-0.458979	-0.8563	-0.0616583	0.0235666	0.23517
Glypican-5	GPC5	2	fluid intelligence	0.139042	0.0184102	0.259673	0.0238781	0.236605
Endothelial cell-specific molecule 1	Endocan	1	insomnia	-0.354886	-0.662962	-0.0468105	0.02396	0.236605
Neutrophil collagenase	MMP-8	1	major depressive disorder	0.0983513	0.0128047	0.183898	0.0242381	0.238111
Low-density lipoprotein receptor-related protein 8	LRP8	1	insomnia	-0.229376	-0.429102	-0.0296502	0.02439	0.238368
Platelet-activating factor acetylhydrolase	PAFAH	2	insomnia	-0.113001	-0.211482	-0.0145186	0.0245182	0.238393
Carboxypeptidase E	CBPE	1	bipolar disorder	-0.780053	-1.4618	-0.0983095	0.0249228	0.239749
Complement C4b	C4b	3	major depressive disorder	-0.0811036	-0.151996	-0.0102116	0.024943	0.239749	-0.0830164	-0.157642	-0.00839041	0.0292331	-0.145176	-0.326869	0.0365172	0.361781	0.590067	0
Nidogen-1	Nidogen	1	ASD	1.44527	0.180255	2.71028	0.02514	0.239749
Interleukin-1 receptor type 2	IL-1 sRII	1	leisure screen time	0.20808	0.0250797	0.39108	0.0258424	0.239749
Cystatin-M	Cystatin M	1	leisure screen time	-0.0743224	-0.139725	-0.00891989	0.0259291	0.239749
NADPH--cytochrome P450 reductase	NADPH-P450 Oxidoreductase	1	insomnia	0.398126	0.0477557	0.748496	0.02594	0.239749
Oxidized low-density lipoprotein receptor 1	OLR1	1	major depressive disorder	0.230433	0.0276005	0.433265	0.0259696	0.239749
Low affinity immunoglobulin gamma Fc region receptor II-b	FCG2B	1	fluid intelligence	-0.0195503	-0.0367603	-0.00234023	0.025982	0.239749
Macrophage-capping protein	CAPG	1	schizophrenia	-0.534176	-1.00471	-0.063646	0.026076	0.239749
Adhesion G protein-coupled receptor E2	EMR2	1	ASD	0.62603	0.0745386	1.17752	0.02609	0.239749
SLAM family member 7	SLAF7	2	major depressive disorder	0.0950647	0.0112873	0.178842	0.0261465	0.239749
C-C motif chemokine 15	MIP-5	1	sleep duration	-0.0719119	-0.135298	-0.00852619	0.0261751	0.239749
Membrane frizzled-related protein	MFRP	3	major depressive disorder	-0.0720006	-0.135723	-0.00827858	0.0267878	0.243206	-0.0720247	-0.143533	-0.000516101	0.0483693	-0.124455	-0.28717	0.0382593	0.374507	0.616924	0
Proprotein convertase subtilisin/kexin type 9	PCSK9	1	physical activity	-0.103204	-0.194554	-0.0118535	0.0268091	0.243206
Alpha-(1,3)-fucosyltransferase 5	FUT5	1	insomnia	0.117208	0.0126993	0.221717	0.02794	0.252258
Leptin receptor	sLeptin R	1	fluid intelligence	-0.0350765	-0.0664093	-0.00374377	0.0282247	0.252827
Low molecular weight phosphotyrosine protein phosphatase	PPAC	1	ADHD	-0.129752	-0.245784	-0.01372	0.0284	0.252827
B-cell lymphoma 6 protein	BCL6	1	anorexia nervosa	-0.835705	-1.58306	-0.088353	0.0284031	0.252827
ADP-ribosyl cyclase/cyclic ADP-ribose hydrolase 2	BST1	1	major depressive disorder	0.0719778	0.00745563	0.1365	0.0287834	0.25464
Epidermal growth factor receptor	ERBB1	1	leisure screen time	0.294605	0.0303642	0.558846	0.0288753	0.25464
Dermatopontin	DERM	2	ASD	-0.450231	-0.854974	-0.0454871	0.0292401	0.256663
WAP, Kazal, immunoglobulin, Kunitz and NTR domain-containing protein 2	WFKN2	1	bipolar disorder	0.169054	0.0169134	0.321195	0.0294171	0.257027
Polymeric immunoglobulin receptor	PIGR	1	insomnia	0.119503	0.0118547	0.227151	0.0295699	0.257177
Glutamate carboxypeptidase 2	PSMA	2	anorexia nervosa	-0.473278	-0.901883	-0.0446734	0.0304451	0.263579
6-phosphogluconate dehydrogenase, decarboxylating	6-Phosphogluconate dehydrogenase	1	bipolar disorder	-0.310266	-0.59256	-0.0279708	0.0312273	0.269122
Myeloid cell surface antigen CD33	Siglec-3	1	insomnia	0.0728627	0.0061935	0.139532	0.0321901	0.275913
C-C motif chemokine 16	HCC-4	1	schizophrenia	-0.219658	-0.420867	-0.0184478	0.0323821	0.275913
NADPH--cytochrome P450 reductase	NADPH-P450 Oxidoreductase	1	fluid intelligence	-0.214591	-0.411239	-0.0179432	0.0324518	0.275913
Hepatocyte growth factor-like protein	MSP	1	schizophrenia	-0.068698	-0.132368	-0.00502785	0.0344524	0.29077
Heparin cofactor 2	Heparin cofactor II	1	sleep duration	-0.138388	-0.266686	-0.0100902	0.034506	0.29077
Cystatin-M	Cystatin M	1	major depressive disorder	0.0864566	0.00618995	0.166723	0.0347628	0.291078
Spondin-1	Spondin-1	1	bipolar disorder	0.721523	0.0502437	1.3928	0.0351468	0.291078
MHC class I polypeptide-related sequence B	MICB	5	insomnia	0.112004	0.00779537	0.216213	0.0351541	0.291078	0.125351	0.00649186	0.244209	0.0387328	0.251896	-0.0747247	0.578518	0.227827	0.440992	0
Hepatocyte growth factor-like protein	MSP	1	ASD	-0.119859	-0.231403	-0.00831403	0.0351999	0.291078
Interleukin-17 receptor A	IL-17 sR	1	ASD	-0.575604	-1.1116	-0.0396047	0.03531	0.291078
Leptin receptor	sLeptin R	1	insomnia	-0.059111	-0.11429	-0.00393244	0.03576	0.293511
Apolipoprotein E (isoform E2)	Apo E2	1	sleep duration	-0.295406	-0.571922	-0.0188892	0.0362732	0.29644
Interleukin-34	IL-34	1	anorexia nervosa	0.614338	0.0367809	1.19189	0.0370891	0.301337
Scavenger receptor class F member 1	SREC-I	1	schizophrenia	0.321666	0.0190968	0.624235	0.0371904	0.301337
Collectin-11	Collectin Kidney 1	1	fluid intelligence	0.0400269	0.00214067	0.0779132	0.0383862	0.307529
Tenascin	Tenascin	2	bipolar disorder	0.119951	0.00633691	0.233566	0.0385196	0.307529
Neutral ceramidase	ASAH2	1	fluid intelligence	0.117378	0.00610239	0.228654	0.0386919	0.307529
Interleukin-36 alpha	IL-1F6	3	bipolar disorder	0.331959	0.0171441	0.646774	0.0387625	0.307529	0.314598	0.162893	0.466303	4.81425e-05	-0.385369	-2.14289	1.37216	0.7416	0.564351	83.3279
Glutathione S-transferase P	GSTP 1	1	major depressive disorder	0.0922491	0.00476285	0.179735	0.0387656	0.307529
Melanoma-derived growth regulatory protein	MIA	1	ASD	-0.686474	-1.33835	-0.0345941	0.03902	0.308258
NKG2D ligand 3	ULBP-3	1	sleep duration	0.106532	0.00483509	0.20823	0.0400582	0.315147
Hepatocyte growth factor-like protein	MSP	1	insomnia	0.0428115	0.0018587	0.0837643	0.04047	0.315657
Melanoma-derived growth regulatory protein	MIA	1	insomnia	-0.252638	-0.494404	-0.010872	0.04055	0.315657
Bone sialoprotein 2	BSP	1	leisure screen time	0.0649442	0.00274651	0.127142	0.0407061	0.315657
CD209 antigen	DC-SIGN	1	major depressive disorder	-0.263269	-0.515534	-0.0110034	0.0408101	0.315657
Growth/differentiation factor 15	MIC-1	1	anorexia nervosa	0.635534	0.025298	1.24577	0.0412293	0.315657
Hepatocyte growth factor	HGF	1	fluid intelligence	0.16304	0.00620997	0.31987	0.0415927	0.315657
Cathepsin F	CATF	1	fluid intelligence	0.235901	0.0086944	0.463107	0.0418544	0.315657
Thrombospondin-4	TSP4	1	physical activity	-0.16961	-0.333345	-0.00587608	0.0423257	0.315657
Apolipoprotein E (isoform E2)	Apo E2	1	fluid intelligence	-0.364255	-0.716007	-0.0125028	0.0423942	0.315657
Carbonic anhydrase 4	Carbonic Anhydrase IV	1	ASD	-0.711007	-1.39829	-0.0237211	0.0426	0.315657
Granzyme A	granzyme A	1	leisure screen time	0.208544	0.00657899	0.41051	0.0429898	0.315657
Growth/differentiation factor 15	MIC-1	1	sleep duration	0.104675	0.00292174	0.206429	0.0437747	0.315657
SPARC-related modular calcium-binding protein 1	SMOC1	1	sleep duration	-0.192104	-0.379003	-0.00520489	0.0439522	0.315657
Endothelial monocyte-activating polypeptide 2	EMAP-2	1	sleep duration	0.122994	0.00333242	0.242656	0.0439522	0.315657
Amphiregulin	AREG	1	sleep duration	-0.27823	-0.548921	-0.0075384	0.0439522	0.315657
14-3-3 protein family	YWHAB	1	sleep duration	-0.156103	-0.307977	-0.00422948	0.0439522	0.315657
Phosphoglycerate kinase 1	PGK1	1	sleep duration	0.272411	0.00738073	0.53744	0.0439522	0.315657
Cytoskeleton-associated protein 2	CKAP2	1	sleep duration	0.153356	0.00415505	0.302557	0.0439522	0.315657
Small nuclear ribonucleoprotein F	RUXF	1	sleep duration	0.0435016	0.00117864	0.0858245	0.0439522	0.315657
14-3-3 protein zeta/delta	YWHAZ	1	sleep duration	-0.186756	-0.368453	-0.00506	0.0439522	0.315657
Proteasome activator complex subunit 1	PSME1	1	sleep duration	0.105636	0.0028621	0.208409	0.0439522	0.315657
Ubiquitin-conjugating enzyme E2 G2	UB2G2	1	sleep duration	0.305002	0.00826376	0.60174	0.0439522	0.315657
Quinone oxidoreductase-like protein 1	QORL1	1	sleep duration	0.0427245	0.00115758	0.0842914	0.0439522	0.315657
Plasma kallikrein	Prekallikrein	1	ASD	0.717684	0.0171139	1.41825	0.04466	0.317268
Platelet-activating factor acetylhydrolase	PAFAH	2	physical activity	-0.0632384	-0.125066	-0.00141048	0.0449976	0.317268
Layilin	Layilin	1	insomnia	0.145414	0.00310265	0.287725	0.04521	0.317268
Proprotein convertase subtilisin/kexin type 7	PCSK7	1	schizophrenia	-0.187294	-0.370822	-0.00376506	0.0454817	0.317268
Dipeptidyl peptidase 2	DPP2	1	physical activity	-0.136341	-0.269952	-0.00272927	0.0455003	0.317268
Intercellular adhesion molecule 1	sICAM-1	1	physical activity	-0.0375728	-0.0743935	-0.000752133	0.0455003	0.317268
Hepatocyte growth factor-like protein	MSP	1	major depressive disorder	0.0350991	0.000702614	0.0694956	0.0455003	0.317268
Interleukin-1 receptor-like 1	IL-1 R4	1	schizophrenia	-0.047634	-0.0943177	-0.000950288	0.0455153	0.317268
Extracellular matrix protein 1	ECM1	1	anorexia nervosa	-1.19515	-2.37049	-0.0198112	0.0462614	0.321288
Secreted frizzled-related protein 3	sFRP-3	1	physical activity	0.20887	0.00284333	0.414897	0.046921	0.324679
Interleukin-18 receptor 1	IL-18 Ra	2	schizophrenia	-0.0987652	-0.196449	-0.00108156	0.0475168	0.326951
Proprotein convertase subtilisin/kexin type 7	PCSK7	1	anorexia nervosa	0.350878	0.00372147	0.698035	0.0475941	0.326951
Growth/differentiation factor 15	MIC-1	1	major depressive disorder	-0.199694	-0.397494	-0.00189321	0.0478472	0.327503
Epidermal growth factor receptor	ERBB1	1	fluid intelligence	-0.197735	-0.393958	-0.00151159	0.0482611	0.32851
Regenerating islet-derived protein 4	REG4	1	physical activity	-0.155819	-0.310501	-0.00113607	0.0483409	0.32851
Cysteine-rich with EGF-like domain protein 1	CREL1	1	ADHD	-0.54511	-1.08728	-0.00294129	0.04877	0.329606
Interleukin-34	IL-34	1	fluid intelligence	0.122229	0.000616492	0.243841	0.0488499	0.329606
Low molecular weight phosphotyrosine protein phosphatase	PPAC	1	ASD	0.119194	0.000198007	0.238191	0.04962	0.333615
Spondin-1	Spondin-1	1	insomnia	-0.366191	-0.732989	0.000606314	0.0503799	0.336498
Cathepsin S	CATS	1	leisure screen time	-0.108341	-0.216872	0.000190611	0.0504037	0.336498
Endothelial cell-specific molecule 1	Endocan	1	leisure screen time	0.227536	-0.00101971	0.456093	0.0510309	0.33949
Adhesion G protein-coupled receptor E2	EMR2	1	anorexia nervosa	0.544054	-0.00372553	1.09183	0.0515786	0.340905
Contactin-2	CNTN2	1	major depressive disorder	-0.124192	-0.249247	0.000863625	0.0516033	0.340905
Cathepsin F	CATF	1	leisure screen time	0.275623	-0.00242686	0.553672	0.0520334	0.341988
Growth hormone receptor	GHR	1	anorexia nervosa	0.676111	-0.00622739	1.35845	0.0521279	0.341988
Glutathione S-transferase P	GSTP 1	1	physical activity	-0.0634832	-0.12764	0.000673331	0.0524534	0.342937
Chitinase-3-like protein 1	YKL-40	1	ADHD	-0.134313	-0.271054	0.00242855	0.05421	0.353203
Interleukin-16	IL-16	1	anorexia nervosa	0.641902	-0.0137224	1.29753	0.0549917	0.35707
Arylsulfatase A	Arylsulfatase A	1	major depressive disorder	-0.171501	-0.346877	0.0038742	0.0552803	0.357718
ICOS ligand	B7-H2	1	leisure screen time	0.081536	-0.00217275	0.165245	0.0562504	0.361977
C-C motif chemokine 16	HCC-4	1	fluid intelligence	-0.0887869	-0.179966	0.00239187	0.0563203	0.361977
C-C motif chemokine 16	HCC-4	1	sleep duration	0.0715359	-0.00200632	0.145078	0.0565862	0.362457
Extracellular matrix protein 1	ECM1	1	insomnia	0.429233	-0.0126161	0.871083	0.05691	0.363304
Delta-like protein 1	DLL1	1	fluid intelligence	0.20713	-0.00763088	0.421891	0.0587148	0.373568
Membrane metallo-endopeptidase-like 1	MMEL2	1	ASD	-0.310677	-0.633353	0.0119997	0.05915	0.3736
Tyrosine-protein kinase receptor Tie-1, soluble	sTie-1	1	major depressive disorder	0.28429	-0.0110922	0.579673	0.059246	0.3736
Endothelial cell-specific molecule 1	Endocan	1	schizophrenia	-0.423743	-0.864132	0.0166459	0.059311	0.3736
Platelet-derived growth factor receptor beta	PDGF Rb	1	insomnia	0.0633546	-0.00270299	0.129412	0.0601401	0.377568
S-formylglutathione hydrolase	Esterase D	1	major depressive disorder	-0.0672544	-0.137492	0.00298343	0.0605575	0.378934
Hepatocyte growth factor	HGF	1	bipolar disorder	0.487869	-0.0243215	1.00006	0.0619163	0.386162
Carboxypeptidase E	CBPE	1	sleep duration	-0.157448	-0.322932	0.00803568	0.0622107	0.386726
Plasma protease C1 inhibitor	SERPING1	1	sleep duration	0.0863801	-0.00459317	0.177353	0.0627432	0.388762
Low-density lipoprotein receptor-related protein 8	LRP8	1	anorexia nervosa	0.493483	-0.0266817	1.01365	0.0629665	0.388874
Tumor necrosis factor receptor superfamily member 6	Fas, soluble	1	schizophrenia	0.231793	-0.0132848	0.476871	0.063779	0.392042
Kallikrein-11	Kallikrein 11	1	anorexia nervosa	-0.30475	-0.627104	0.0176044	0.0638929	0.392042
Proprotein convertase subtilisin/kexin type 7	PCSK7	1	ADHD	-0.330499	-0.682053	0.0210544	0.06539	0.399472
Sialic acid-binding Ig-like lectin 9	Siglec-9	1	major depressive disorder	-0.00718997	-0.0148449	0.000464988	0.0656349	0.399472
Low molecular weight phosphotyrosine protein phosphatase	PPAC	1	schizophrenia	0.0621256	-0.00415185	0.128403	0.0661826	0.399472
Interleukin-36 alpha	IL-1F6	3	major depressive disorder	0.181376	-0.012264	0.375015	0.0663826	0.399472	0.137864	0.0578919	0.217837	0.000728091	-0.513483	-0.875366	-0.1516	0.21975	0.16243	89.31
SLAM family member 7	SLAF7	2	bipolar disorder	-0.17181	-0.355413	0.0117926	0.0666425	0.399472
Tyrosine-protein kinase receptor Tie-1, soluble	sTie-1	1	bipolar disorder	0.602971	-0.0414997	1.24744	0.0666903	0.399472
Polymeric immunoglobulin receptor	PIGR	1	physical activity	-0.0610642	-0.126346	0.00421778	0.066753	0.399472
Glypican-5	GPC5	2	ASD	0.549713	-0.0380477	1.13747	0.0667893	0.399472
Protein FAM3D	FAM3D	1	bipolar disorder	-0.374952	-0.777208	0.027305	0.0677114	0.403565
Leukocyte immunoglobulin-like receptor subfamily B member 1	ILT-2	1	ASD	-0.244967	-0.507992	0.0180577	0.06794	0.403565
Glutamate carboxypeptidase 2	PSMA	2	sleep duration	-0.0615124	-0.1276	0.00457569	0.0681123	0.403565
Transmembrane glycoprotein NMB	GPNMB	1	bipolar disorder	-0.1517	-0.314983	0.0115835	0.0686187	0.405299
Adhesion G protein-coupled receptor E2	EMR2	1	ADHD	0.497489	-0.0388209	1.0338	0.0690501	0.4064
Carbonic anhydrase 4	Carbonic Anhydrase IV	1	ADHD	-0.624552	-1.29832	0.0492202	0.06925	0.4064
Interleukin-22	IL-22	1	ASD	0.445208	-0.0357587	0.926174	0.06964	0.4064
Cysteine-rich with EGF-like domain protein 1	CREL1	1	sleep duration	0.0817529	-0.00657341	0.170079	0.0696624	0.4064
Macrophage-capping protein	CAPG	1	fluid intelligence	-0.157546	-0.328114	0.0130207	0.0702423	0.408526
MHC class I polypeptide-related sequence B	MICB	5	schizophrenia	0.602871	-0.05062	1.25636	0.0705842	0.409259	0.522822	0.310264	0.735381	1.42951e-06	0.565368	-1.72056	2.85129	0.661045	0.974966	95.0631
Interleukin-16	IL-16	1	fluid intelligence	0.127656	-0.0110334	0.266346	0.071225	0.410189
Interleukin-36 alpha	IL-1F6	3	sleep duration	0.0278851	-0.00241085	0.0581811	0.0712318	0.410189	0.0271328	-0.00707809	0.0613437	0.120076	-0.0329014	-0.185236	0.119433	0.74507	0.571211	0
Tryptase beta-2	TPSB2	1	sleep duration	-0.0130021	-0.0271441	0.00113995	0.0715491	0.410189
Galectin-8	Galectin-8	1	ADHD	0.80304	-0.0705939	1.67667	0.0716101	0.410189
Hemopexin	Hemopexin	1	leisure screen time	-0.0582417	-0.121659	0.00517587	0.0718606	0.410385
Interleukin-1 receptor type 1	IL-1 sRI	1	major depressive disorder	-0.21823	-0.456456	0.0199955	0.0725813	0.412018
Regenerating islet-derived protein 4	REG4	1	fluid intelligence	0.127893	-0.0117182	0.267504	0.0725813	0.412018
MHC class I polypeptide-related sequence B	MICB	5	ASD	0.220508	-0.020454	0.46147	0.0728782	0.412469	0.190523	-0.0845649	0.465611	0.174638	-0.0180017	-0.769218	0.733215	0.965491	0.558084	0
Collectin-11	Collectin Kidney 1	1	ADHD	0.16254	-0.0156968	0.340777	0.07388	0.416283
Programmed cell death 1 ligand 1	B7-H1	1	sleep duration	-0.0853571	-0.17905	0.00833586	0.0741663	0.416283
Thrombospondin-4	TSP4	1	bipolar disorder	-0.442912	-0.929153	0.043329	0.0742108	0.416283
Contactin-2	CNTN2	1	anorexia nervosa	-0.363413	-0.763143	0.0363173	0.0747668	0.418165
CD5 antigen-like	CD5L	1	physical activity	-0.122908	-0.258206	0.0123894	0.0749962	0.418214
NKG2D ligand 3	ULBP-3	1	anorexia nervosa	0.546436	-0.055702	1.14857	0.0752966	0.418658
N-acylethanolamine-hydrolyzing acid amidase	ASAHL	1	sleep duration	0.0332984	-0.00355482	0.0701517	0.0765759	0.421709
Coagulation factor VII	Coagulation Factor VII	1	physical activity	-0.0555982	-0.11719	0.0059938	0.0768554	0.421709
Cell adhesion molecule-related/down-regulated by oncogenes	CDON	1	leisure screen time	0.134832	-0.0145357	0.2842	0.0768554	0.421709
Leptin receptor	sLeptin R	1	schizophrenia	-0.0782237	-0.164889	0.00844138	0.076884	0.421709
Vitronectin	Vitronectin	1	bipolar disorder	-0.0392007	-0.0827575	0.00435616	0.077741	0.421709
Dermatopontin	DERM	2	fluid intelligence	0.0771582	-0.00857534	0.162892	0.0777451	0.421709
MHC class I polypeptide-related sequence B	MICB	3	fluid intelligence	-0.184034	-0.388578	0.0205107	0.0778282	0.421709	-0.176608	-0.254211	-0.0990057	8.17719e-06	0.0212831	-0.722684	0.76525	0.964342	0.668011	90.8687
Osteocalcin	Osteocalcin	1	fluid intelligence	0.203243	-0.0229113	0.429397	0.0781701	0.421709
Neuropilin-1	NRP1	1	anorexia nervosa	1.0497	-0.118657	2.21805	0.0782534	0.421709
Neutrophil collagenase	MMP-8	1	insomnia	0.0923766	-0.010541	0.195294	0.07854	0.421709
Ephrin type-A receptor 1	EphA1	1	ASD	-0.342785	-0.724686	0.039115	0.0785401	0.421709
Thrombospondin-4	TSP4	1	insomnia	0.226816	-0.026127	0.479758	0.07883	0.421709
Lysozyme C	Lysozyme	1	sleep duration	-0.0491363	-0.103956	0.00568321	0.0789567	0.421709
Kallikrein-8	kallikrein 8	1	leisure screen time	-0.139514	-0.295167	0.0161379	0.0789593	0.421709
Neuropilin-1	NRP1	1	insomnia	0.397696	-0.0470387	0.84243	0.07966	0.424256
Interleukin-1 receptor type 2	IL-1 sRII	1	physical activity	-0.149391	-0.316705	0.0179238	0.0801183	0.425502
SLAM family member 5	SLAF5	1	schizophrenia	0.401247	-0.0487392	0.851233	0.0805204	0.426024
Agouti-related protein	ART	1	physical activity	0.165061	-0.0201388	0.35026	0.0806659	0.426024
S-formylglutathione hydrolase	Esterase D	1	sleep duration	0.0332089	-0.00408759	0.0705054	0.0809574	0.426376
C-C motif chemokine 15	MIP-5	1	schizophrenia	-0.187324	-0.397919	0.0232712	0.0812666	0.426818
Dermatopontin	DERM	2	major depressive disorder	0.109895	-0.013923	0.233712	0.0819344	0.428558
Epidermal growth factor	EGF	1	ASD	0.727028	-0.0924196	1.54647	0.08205	0.428558
Cell adhesion molecule-related/down-regulated by oncogenes	CDON	1	anorexia nervosa	-0.507793	-1.08085	0.0652622	0.0824306	0.429364
Dipeptidyl peptidase 2	DPP2	1	anorexia nervosa	0.497392	-0.0650889	1.05987	0.0830669	0.431493
Cathepsin S	CATS	1	ADHD	-0.347527	-0.74149	0.0464373	0.08382	0.43235
Endoplasmic reticulum aminopeptidase 1	ARTS1	2	fluid intelligence	0.0233379	-0.00311891	0.0497947	0.0838252	0.43235
Sialic acid-binding Ig-like lectin 7	Siglec-7	1	major depressive disorder	-0.183904	-0.392582	0.0247748	0.0841187	0.43235
SLAM family member 5	SLAF5	1	bipolar disorder	-0.508175	-1.08486	0.0685063	0.084144	0.43235
Cathepsin B	CATB	1	insomnia	-0.182264	-0.389642	0.0251143	0.08496	0.435362
Spondin-1	Spondin-1	1	fluid intelligence	0.180357	-0.0253118	0.386025	0.0856599	0.436988
Interferon alpha/beta receptor 1	IFN-a/b R1	1	sleep duration	-0.178438	-0.382029	0.0251535	0.0858309	0.436988
Tryptase beta-2	TPSB2	2	ADHD	0.160612	-0.0227213	0.343945	0.0859687	0.436988
Interleukin-34	IL-34	1	major depressive disorder	-0.15979	-0.342818	0.0232388	0.0870606	0.441355
Proprotein convertase subtilisin/kexin type 9	PCSK9	1	bipolar disorder	-0.230845	-0.496197	0.034506	0.0881772	0.445476
Cystatin-M	Cystatin M	1	schizophrenia	0.113736	-0.0170691	0.244541	0.0883433	0.445476
Tenascin	Tenascin	2	sleep duration	0.0272596	-0.00418696	0.0587062	0.0893184	0.448308
Granulysin	Granulysin	1	anorexia nervosa	-0.129849	-0.279745	0.020048	0.0895403	0.448308
Alpha-(1,3)-fucosyltransferase 5	FUT5	1	fluid intelligence	0.0521149	-0.00806017	0.11229	0.0896143	0.448308
Platelet-activating factor acetylhydrolase	PAFAH	2	ADHD	-0.226462	-0.488684	0.0357612	0.0905184	0.451639
CD5 antigen-like	CD5L	1	ADHD	-0.38212	-0.826078	0.0618377	0.0916099	0.45499
Melanoma-derived growth regulatory protein	MIA	1	physical activity	-0.141308	-0.305523	0.0229064	0.0916866	0.45499
Complement factor H-related protein 5	complement factor H-related 5	1	ASD	-0.549352	-1.18819	0.0894905	0.09191	0.45499
Semaphorin-3E	SEM3E	1	major depressive disorder	-0.0570996	-0.123583	0.00938346	0.0923106	0.455783
Apolipoprotein L1	Apo L1	1	physical activity	-0.125336	-0.271401	0.0207286	0.0926041	0.456045
Teratocarcinoma-derived growth factor 1	Cripto	3	ADHD	0.282537	-0.0472357	0.612311	0.0931083	0.45734
Cation-independent mannose-6-phosphate receptor	IGF-II receptor	1	bipolar disorder	-0.45593	-0.989749	0.0778891	0.0941331	0.460488
B-cell lymphoma 6 protein	BCL6	1	bipolar disorder	0.457085	-0.078252	0.992422	0.0942349	0.460488
Delta-like protein 1	DLL1	1	sleep duration	0.145143	-0.0252975	0.315584	0.0951059	0.463549
Low affinity immunoglobulin gamma Fc region receptor II-b	FCG2B	1	sleep duration	-0.0115727	-0.0252273	0.00208192	0.0966876	0.469413
Interleukin-16	IL-16	1	bipolar disorder	0.398797	-0.0719074	0.869502	0.096804	0.469413
Interleukin-6 receptor subunit alpha	IL-6 sRa	1	anorexia nervosa	0.201278	-0.0371224	0.439678	0.0979713	0.473224
Lysozyme C	Lysozyme	1	major depressive disorder	0.087523	-0.0163686	0.191415	0.0987053	0.473224
Low molecular weight phosphotyrosine protein phosphatase	PPAC	1	leisure screen time	-0.0278979	-0.0610366	0.00524081	0.0989429	0.473224
Myeloid cell surface antigen CD33	Siglec-3	1	leisure screen time	0.0380931	-0.00719314	0.0833793	0.0992196	0.473224
WAP, Kazal, immunoglobulin, Kunitz and NTR domain-containing protein 2	WFKN2	1	insomnia	0.0688607	-0.0130055	0.150727	0.09923	0.473224
Cysteine-rich with EGF-like domain protein 1	CREL1	1	anorexia nervosa	-0.449174	-0.983367	0.0850185	0.0993466	0.473224
Vitronectin	Vitronectin	1	sleep duration	-0.00889906	-0.0194887	0.00169054	0.0995432	0.473224
Nidogen-1	Nidogen	1	anorexia nervosa	-1.04405	-2.2866	0.198497	0.0995868	0.473224
Complement factor H-related protein 5	complement factor H-related 5	1	insomnia	-0.15105	-0.33109	0.0289903	0.1001	0.474089
72 kDa type IV collagenase	MMP-2	1	physical activity	0.217058	-0.0418969	0.476013	0.100412	0.474089
Interleukin-9	IL-9	2	fluid intelligence	0.0567564	-0.0110652	0.124578	0.100965	0.474089
Layilin	Layilin	1	fluid intelligence	0.0668634	-0.0130949	0.146822	0.101218	0.474089
Platelet-activating factor acetylhydrolase	PAFAH	2	major depressive disorder	-0.0695991	-0.152952	0.0137543	0.101725	0.474089
Collectin-11	Collectin Kidney 1	1	physical activity	-0.0351456	-0.0772415	0.00695025	0.101764	0.474089
von Willebrand factor	vWF	1	sleep duration	0.0996076	-0.0198105	0.219026	0.102086	0.474089
Haptoglobin	HPT	1	physical activity	0.0119423	-0.00237696	0.0262616	0.10213	0.474089
Periostin	Periostin	1	anorexia nervosa	-0.312229	-0.68668	0.0622228	0.102201	0.474089
Platelet-derived growth factor receptor beta	PDGF Rb	1	schizophrenia	-0.0774437	-0.170378	0.0154902	0.102411	0.474089
Layilin	Layilin	1	leisure screen time	0.0800454	-0.0161106	0.176201	0.102768	0.474089
Retinoic acid receptor responder protein 2	TIG2	1	anorexia nervosa	1.28651	-0.258939	2.83196	0.102769	0.474089
C-type lectin domain family 7 member A	CLC7A	2	sleep duration	0.0504425	-0.0103068	0.111192	0.103645	0.476969
Tumor necrosis factor ligand superfamily member 15	TNFSF15	1	insomnia	-0.152038	-0.335277	0.0312008	0.1039	0.476984
C-C motif chemokine 16	HCC-4	1	bipolar disorder	-0.251579	-0.555206	0.0520486	0.10438	0.477668
Cathepsin F	CATF	1	sleep duration	-0.149495	-0.330009	0.0310188	0.104553	0.477668
Lymphocyte antigen 86	LY86	1	schizophrenia	0.355125	-0.0740711	0.78432	0.104865	0.47775
N-acetyl-D-glucosamine kinase	NAGK	1	ASD	0.934054	-0.196884	2.06499	0.1055	0.47775
Proprotein convertase subtilisin/kexin type 7	PCSK7	1	sleep duration	0.0493424	-0.010458	0.109143	0.105835	0.47775
Complement C4b	C4b	3	fluid intelligence	0.0766929	-0.0164004	0.169786	0.106381	0.47775	0.074612	0.0223812	0.126843	0.00511313	0.182432	-0.0704999	0.435363	0.391944	0.537225	74.4187
Glutamate carboxypeptidase 2	PSMA	2	physical activity	-0.0976493	-0.216214	0.020915	0.106479	0.47775
Luteinizing hormone	Luteinizing hormone	1	schizophrenia	0.123297	-0.0264227	0.273017	0.106513	0.47775
Human Chorionic Gonadotropin	HCG	1	schizophrenia	-0.0866926	-0.191964	0.0185783	0.106513	0.47775
Heparin cofactor 2	Heparin cofactor II	1	schizophrenia	0.343319	-0.0736617	0.760299	0.106587	0.47775
Netrin-4	NET4	1	ASD	0.476204	-0.102691	1.0551	0.1069	0.478025
N-terminal pro-BNP	N-terminal pro-BNP	1	schizophrenia	-0.263998	-0.586353	0.0583563	0.108461	0.481055
Low molecular weight phosphotyrosine protein phosphatase	PPAC	1	physical activity	0.029166	-0.00645813	0.0647901	0.108571	0.481055
B-cell lymphoma 6 protein	BCL6	1	sleep duration	0.10524	-0.0233923	0.233872	0.108816	0.481055
Melanoma-derived growth regulatory protein	MIA	1	fluid intelligence	0.110045	-0.0245126	0.244603	0.108954	0.481055
ICOS ligand	B7-H2	1	schizophrenia	0.136865	-0.0305523	0.304283	0.109092	0.481055
Macrophage-capping protein	CAPG	1	ASD	-0.675237	-1.50123	0.150751	0.1091	0.481055
Spondin-1	Spondin-1	1	leisure screen time	-0.20404	-0.453984	0.0459044	0.109599	0.482132
Lysozyme C	Lysozyme	1	ASD	0.272461	-0.0618629	0.606786	0.1102	0.482811
Glutathione S-transferase P	GSTP 1	1	leisure screen time	0.0585236	-0.0134095	0.130457	0.110803	0.482811
Spondin-1	Spondin-1	1	physical activity	0.185822	-0.0426985	0.414343	0.110992	0.482811
Tissue factor pathway inhibitor	TFPI	1	schizophrenia	-0.466422	-1.04046	0.107614	0.111265	0.482811
Galectin-9	LEG9	1	sleep duration	0.161684	-0.0373923	0.360759	0.111424	0.482811
Epidermal growth factor	EGF	1	sleep duration	0.107427	-0.0248448	0.239699	0.111425	0.482811
Tumor necrosis factor ligand superfamily member 8	CD30 Ligand	1	bipolar disorder	-0.509508	-1.13763	0.118616	0.111871	0.482811
Layilin	Layilin	1	sleep duration	-0.0515646	-0.115166	0.0120367	0.112053	0.482811
Alpha-L-iduronidase	IDUA	1	ASD	-0.333026	-0.744416	0.078365	0.1126	0.482811
Arylsulfatase A	Arylsulfatase A	1	ADHD	0.448863	-0.106239	1.00397	0.113	0.482811
Secreted frizzled-related protein 3	sFRP-3	1	sleep duration	0.0932894	-0.0221146	0.208693	0.113107	0.482811
C-C motif chemokine 15	MIP-5	1	insomnia	0.116107	-0.0276005	0.259815	0.1133	0.482811
Thrombospondin-4	TSP4	1	schizophrenia	-0.316476	-0.708446	0.075494	0.113542	0.482811
Extracellular matrix protein 1	ECM1	1	schizophrenia	-0.539178	-1.20718	0.128819	0.11365	0.482811
Hepatocyte growth factor	HGF	1	ASD	-0.617549	-1.38317	0.148072	0.1139	0.482811
Secreted frizzled-related protein 3	sFRP-3	1	major depressive disorder	-0.174741	-0.391471	0.0419885	0.11405	0.482811
Hepatocyte growth factor activator	HGFA	1	bipolar disorder	0.109553	-0.0265247	0.245631	0.114583	0.482811
Tryptase beta-2	TPSB2	1	physical activity	0.0203235	-0.0049471	0.045594	0.114963	0.482811
Interleukin-22	IL-22	1	major depressive disorder	0.119739	-0.0293545	0.268833	0.11547	0.482811
Arylsulfatase A	Arylsulfatase A	1	physical activity	-0.131236	-0.29492	0.032448	0.116083	0.482811
Hemopexin	Hemopexin	1	schizophrenia	0.11466	-0.0284824	0.257802	0.116422	0.482811
Protein FAM3D	FAM3D	1	fluid intelligence	0.0986715	-0.024584	0.221927	0.116639	0.482811
Membrane metallo-endopeptidase-like 1	MMEL2	1	sleep duration	0.0411498	-0.0103103	0.0926098	0.11705	0.482811
Tumor necrosis factor receptor superfamily member 6	Fas, soluble	1	sleep duration	-0.0597681	-0.13453	0.0149941	0.117143	0.482811
Hepatitis A virus cellular receptor 2	TIMD3	1	ASD	0.311128	-0.0783259	0.700581	0.1174	0.482811
Membrane metallo-endopeptidase-like 1	MMEL2	1	major depressive disorder	0.0787645	-0.0198644	0.177393	0.117532	0.482811
Leptin receptor	sLeptin R	1	sleep duration	-0.0199816	-0.0450039	0.0050407	0.117552	0.482811
Interleukin-36 alpha	IL-1F6	3	ASD	0.160908	-0.0406265	0.362442	0.117615	0.482811	0.0678521	-0.155731	0.291436	0.551977	0.412119	-1.49543	2.31967	0.745002	0.837555	19.9773
Galectin-3	Galectin-3	1	schizophrenia	0.277891	-0.0703336	0.626116	0.117795	0.482811
Delta-like protein 1	DLL1	1	bipolar disorder	0.569067	-0.144494	1.28263	0.118034	0.482811
Semaphorin-3E	SEM3E	1	anorexia nervosa	0.167887	-0.0426421	0.378417	0.118057	0.482811
Transmembrane glycoprotein NMB	GPNMB	1	physical activity	-0.0561241	-0.126594	0.0143454	0.11853	0.482811
Cathepsin H	Cathepsin H	1	major depressive disorder	-0.104807	-0.236484	0.0268711	0.11876	0.482811
Haptoglobin	HPT	1	schizophrenia	0.0203788	-0.0052307	0.0459882	0.118844	0.482811
Sialic acid-binding Ig-like lectin 14	SIG14	1	ADHD	0.149816	-0.0384824	0.338114	0.1189	0.482811
Complement factor B	Factor B	1	leisure screen time	-0.207897	-0.46921	0.0534157	0.11892	0.482811
Alpha-L-iduronidase	IDUA	1	fluid intelligence	0.0640796	-0.0166199	0.144779	0.119633	0.484065
Transmembrane glycoprotein NMB	GPNMB	1	fluid intelligence	-0.03955	-0.0893943	0.0102943	0.119905	0.484065
Interleukin-1 receptor type 1	IL-1 sRI	1	fluid intelligence	-0.125413	-0.283509	0.0326819	0.119995	0.484065
6-phosphogluconate dehydrogenase, decarboxylating	6-Phosphogluconate dehydrogenase	1	major depressive disorder	-0.133743	-0.302483	0.0349974	0.120313	0.484319
Regenerating islet-derived protein 4	REG4	1	schizophrenia	-0.273203	-0.618265	0.0718579	0.120708	0.484879
Sialic acid-binding Ig-like lectin 14	SIG14	1	major depressive disorder	-0.0501002	-0.113422	0.0132215	0.120968	0.484894
NADPH--cytochrome P450 reductase	NADPH-P450 Oxidoreductase	1	leisure screen time	0.205729	-0.054814	0.466272	0.121714	0.485306
Agouti-related protein	ART	1	leisure screen time	0.155492	-0.041429	0.352413	0.121714	0.485306
Plasma kallikrein	Prekallikrein	1	bipolar disorder	0.374065	-0.0998233	0.847954	0.121838	0.485306
Tumor necrosis factor ligand superfamily member 15	TNFSF15	1	schizophrenia	-0.209923	-0.476257	0.0564112	0.122387	0.485998
WAP, Kazal, immunoglobulin, Kunitz and NTR domain-containing protein 2	WFKN2	1	fluid intelligence	-0.036199	-0.0821425	0.00974446	0.122525	0.485998
Galectin-9	LEG9	1	physical activity	0.218269	-0.0594253	0.495963	0.123429	0.488561
Glutamate carboxypeptidase 2	PSMA	2	schizophrenia	-0.198398	-0.451637	0.0548423	0.124659	0.488594
CD5 antigen-like	CD5L	1	major depressive disorder	0.111123	-0.030775	0.25302	0.124812	0.488594
WAP, Kazal, immunoglobulin, Kunitz and NTR domain-containing protein 2	WFKN2	1	ADHD	0.171363	-0.0475672	0.390293	0.125	0.488594
Layilin	Layilin	1	major depressive disorder	0.092956	-0.0259739	0.211886	0.125543	0.488594
Bone sialoprotein 2	BSP	1	bipolar disorder	0.115111	-0.0324272	0.26265	0.126218	0.488594
Interleukin-1 receptor type 1	IL-1 sRI	1	ASD	-0.591138	-1.34937	0.167089	0.1265	0.488594
von Willebrand factor	vWF	1	ADHD	0.55825	-0.158171	1.27467	0.1267	0.488594
Semaphorin-3E	SEM3E	1	insomnia	-0.0618481	-0.141283	0.0175863	0.127	0.488594
Low-density lipoprotein receptor-related protein 8	LRP8	1	ADHD	-0.406994	-0.929992	0.116003	0.1272	0.488594
Tissue factor pathway inhibitor	TFPI	1	leisure screen time	-0.207741	-0.474734	0.0592523	0.127259	0.488594
Proprotein convertase subtilisin/kexin type 7	PCSK7	1	leisure screen time	-0.0722034	-0.165073	0.0206665	0.127556	0.488594
Melanoma-derived growth regulatory protein	MIA	1	anorexia nervosa	0.480236	-0.139858	1.10033	0.129038	0.488594
Chitinase-3-like protein 1	YKL-40	1	ASD	-0.107229	-0.245781	0.0313229	0.1293	0.488594
Thioredoxin domain-containing protein 12	TXD12	1	major depressive disorder	0.168903	-0.0493941	0.387201	0.129397	0.488594
SPARC-related modular calcium-binding protein 1	SMOC1	1	ASD	-0.866823	-1.98861	0.254964	0.1299	0.488594
Endothelial monocyte-activating polypeptide 2	EMAP-2	1	ASD	0.554981	-0.16324	1.2732	0.1299	0.488594
Amphiregulin	AREG	1	ASD	-1.25544	-2.88016	0.369272	0.1299	0.488594
14-3-3 protein family	YWHAB	1	ASD	-0.704378	-1.61594	0.207183	0.1299	0.488594
Phosphoglycerate kinase 1	PGK1	1	ASD	1.22919	-0.361549	2.81992	0.1299	0.488594
Cytoskeleton-associated protein 2	CKAP2	1	ASD	0.691983	-0.203537	1.5875	0.1299	0.488594
Small nuclear ribonucleoprotein F	RUXF	1	ASD	0.19629	-0.0577361	0.450317	0.1299	0.488594
14-3-3 protein zeta/delta	YWHAZ	1	ASD	-0.842693	-1.93325	0.247867	0.1299	0.488594
Proteasome activator complex subunit 1	PSME1	1	ASD	0.476655	-0.140201	1.09351	0.1299	0.488594
Ubiquitin-conjugating enzyme E2 G2	UB2G2	1	ASD	1.37625	-0.404804	3.1573	0.1299	0.488594
Quinone oxidoreductase-like protein 1	QORL1	1	ASD	0.192784	-0.0567048	0.442273	0.1299	0.488594
Dermatopontin	DERM	2	schizophrenia	-0.183963	-0.422402	0.0544749	0.130488	0.488594
Low affinity immunoglobulin gamma Fc region receptor II-b	FCG2B	1	major depressive disorder	-0.0198868	-0.0456719	0.00589826	0.130629	0.488594
Neutrophil collagenase	MMP-8	1	schizophrenia	-0.129223	-0.296894	0.0384487	0.13091	0.488594
Membrane frizzled-related protein	MFRP	3	fluid intelligence	0.0667498	-0.0199057	0.153405	0.13111	0.488594	0.0624253	0.0165195	0.108331	0.00769271	0.14783	-0.113871	0.409531	0.467657	0.628738	76.1876
C-type lectin domain family 7 member A	CLC7A	2	leisure screen time	-0.0786945	-0.180872	0.0234831	0.131168	0.488594
C-C motif chemokine 16	HCC-4	1	physical activity	0.101735	-0.0305921	0.234062	0.131849	0.490169
Cathepsin B	CATB	1	bipolar disorder	-0.289525	-0.666528	0.0874774	0.132276	0.490664
Plasma protease C1 inhibitor	SERPING1	1	ADHD	-0.41493	-0.95554	0.12568	0.1325	0.490664
Scavenger receptor class F member 1	SREC-I	1	sleep duration	-0.0606112	-0.139735	0.0185125	0.133254	0.492495
Interleukin-1 Receptor accessory protein	IL-1 R AcP	1	sleep duration	-0.0282058	-0.065212	0.00880039	0.13521	0.497961
Carboxypeptidase E	CBPE	1	schizophrenia	-0.414594	-0.958612	0.129423	0.135258	0.497961
NADPH--cytochrome P450 reductase	NADPH-P450 Oxidoreductase	1	ADHD	0.705704	-0.224426	1.63583	0.137	0.500284
Complement factor B	Factor B	1	major depressive disorder	0.248572	-0.0791756	0.57632	0.13715	0.500284
Protein FAM3B	FAM3B	1	insomnia	0.0403756	-0.0128808	0.093632	0.1373	0.500284
von Willebrand factor	vWF	1	leisure screen time	-0.138894	-0.322125	0.044336	0.137355	0.500284
Transmembrane glycoprotein NMB	GPNMB	1	ASD	0.183281	-0.0585323	0.425094	0.1374	0.500284
Complement factor H-related protein 5	complement factor H-related 5	1	physical activity	0.108886	-0.0349878	0.252761	0.137986	0.500284
Tumor necrosis factor-inducible gene 6 protein	TSG-6	1	ADHD	-0.383371	-0.889946	0.123204	0.138	0.500284
Tartrate-resistant acid phosphatase type 5	TrATPase	1	ASD	-0.503742	-1.16937	0.161889	0.138	0.500284
Osteocalcin	Osteocalcin	1	ASD	-0.82579	-1.91807	0.266493	0.1384	0.500775
Osteopontin	Osteopontin	1	ASD	0.63607	-0.207827	1.47997	0.1396	0.504155
Epidermal growth factor	EGF	1	ADHD	-0.60266	-1.40405	0.198729	0.1405	0.504732
Granulysin	Granulysin	1	physical activity	0.0264373	-0.00872366	0.0615982	0.140567	0.504732
Platelet glycoprotein VI	GPVI	1	bipolar disorder	-0.194764	-0.453959	0.064431	0.140817	0.504732
Haptoglobin	HPT	1	major depressive disorder	-0.0113803	-0.0265257	0.00376506	0.140825	0.504732
Protein FAM3B	FAM3B	1	sleep duration	-0.0183642	-0.0428406	0.00611223	0.14142	0.505911
Platelet glycoprotein VI	GPVI	1	fluid intelligence	-0.0587292	-0.1371	0.0196416	0.141901	0.506673
Interleukin-1 receptor type 2	IL-1 sRII	1	schizophrenia	0.293427	-0.0987163	0.68557	0.142493	0.50783
Interleukin-6 receptor subunit alpha	IL-6 sRa	1	insomnia	-0.0673309	-0.157405	0.0227437	0.1429	0.508327
Coagulation factor VII	Coagulation Factor VII	1	schizophrenia	-0.10694	-0.25026	0.03638	0.143618	0.509352
Hyaluronan and proteoglycan link protein 1	HPLN1	1	leisure screen time	0.0294496	-0.0100431	0.0689423	0.143868	0.509352
Granzyme A	granzyme A	1	ADHD	0.493163	-0.168401	1.15473	0.144	0.509352
Tumor necrosis factor-inducible gene 6 protein	TSG-6	1	schizophrenia	-0.206998	-0.485032	0.0710366	0.14451	0.509352
A disintegrin and metalloproteinase with thrombospondin motifs 13	ATS13	1	physical activity	0.129618	-0.0445853	0.303821	0.144749	0.509352
Alpha-L-iduronidase	IDUA	1	ADHD	0.344252	-0.118473	0.806977	0.1448	0.509352
Oxidized low-density lipoprotein receptor 1	OLR1	1	physical activity	-0.110387	-0.259131	0.0383568	0.145795	0.511352
Osteocalcin	Osteocalcin	1	sleep duration	0.133071	-0.0462891	0.312431	0.145908	0.511352
Coagulation Factor V	Coagulation Factor V	1	fluid intelligence	-0.0847218	-0.199055	0.0296119	0.146406	0.511641
SLAM family member 7	SLAF7	2	ADHD	0.196336	-0.0688729	0.461545	0.146787	0.511641
Gelsolin	Gelsolin	1	ASD	0.774672	-0.271782	1.82113	0.1468	0.511641
Complement C4b	C4b	4	physical activity	0.0980299	-0.0346178	0.230678	0.147488	0.513096	0.0463758	-0.0300026	0.122754	0.234023	-0.17052	-0.339207	-0.00183284	0.186078	0.0777577	76.6296
C-type lectin domain family 7 member A	CLC7A	2	ADHD	0.343883	-0.12269	0.810456	0.148579	0.515123
Low molecular weight phosphotyrosine protein phosphatase	PPAC	1	major depressive disorder	-0.0274752	-0.0647562	0.00980585	0.148614	0.515123
Tissue factor pathway inhibitor	TFPI	1	insomnia	0.305132	-0.110212	0.720476	0.1499	0.517824
Plexin-C1	PLXC1	1	schizophrenia	-0.303461	-0.716571	0.109649	0.149939	0.517824
6-phosphogluconate dehydrogenase, decarboxylating	6-Phosphogluconate dehydrogenase	1	leisure screen time	-0.112084	-0.264905	0.0407373	0.150576	0.518217
Cysteine-rich with EGF-like domain protein 1	CREL1	1	insomnia	-0.153585	-0.363003	0.0558332	0.1506	0.518217
Glypican-5	GPC5	2	schizophrenia	-0.229029	-0.541579	0.0835208	0.150941	0.518451
N-terminal pro-BNP	N-terminal pro-BNP	1	physical activity	0.101359	-0.0373282	0.240047	0.15202	0.520168
Semaphorin-3E	SEM3E	1	sleep duration	0.0255357	-0.00941114	0.0604825	0.152102	0.520168
Vitronectin	Vitronectin	1	fluid intelligence	0.00974957	-0.00359849	0.0230976	0.152264	0.520168
Osteocalcin	Osteocalcin	1	leisure screen time	-0.202433	-0.480167	0.0753001	0.153127	0.521238
Intercellular adhesion molecule 1	sICAM-1	1	leisure screen time	0.0293537	-0.0109189	0.0696263	0.153127	0.521238
Interleukin-22	IL-22	1	physical activity	0.0802958	-0.0301441	0.190736	0.154157	0.523803
Programmed cell death 1 ligand 1	B7-H1	1	fluid intelligence	0.085204	-0.0323122	0.20272	0.155301	0.526747
Galectin-8	Galectin-8	1	ASD	0.64846	-0.24743	1.54435	0.156	0.527875
Teratocarcinoma-derived growth factor 1	Cripto	3	fluid intelligence	0.0323964	-0.012382	0.0771748	0.156191	0.527875	0.0384671	-0.011373	0.0883071	0.130351	0.0966654	-0.00274803	0.196079	0.307631	0.393062	6.04336
Protein FAM3D	FAM3D	1	major depressive disorder	0.134193	-0.0514636	0.31985	0.15658	0.52825
Netrin-4	NET4	1	ADHD	0.403317	-0.155104	0.961739	0.1569	0.528329
Chitinase-3-like protein 1	YKL-40	1	bipolar disorder	-0.0679049	-0.161983	0.0261735	0.157161	0.528329
Growth/differentiation factor 15	MIC-1	1	fluid intelligence	0.092761	-0.0360198	0.221542	0.158019	0.529882
Plasma protease C1 inhibitor	SERPING1	1	leisure screen time	-0.100102	-0.239223	0.039019	0.158464	0.529882
Bone sialoprotein 2	BSP	1	fluid intelligence	-0.0327673	-0.0783307	0.0127961	0.15868	0.529882
C-C motif chemokine 23	MPIF-1	1	major depressive disorder	-0.21218	-0.50731	0.08295	0.158808	0.529882
Testican-2	Testican-2	1	schizophrenia	-0.212028	-0.507279	0.0832236	0.159279	0.529882
Coagulation Factor V	Coagulation Factor V	1	insomnia	0.148173	-0.0581704	0.354517	0.1593	0.529882
Apolipoprotein L1	Apo L1	1	fluid intelligence	-0.0738469	-0.177088	0.0293946	0.160936	0.534388
Granulysin	Granulysin	1	sleep duration	-0.0178307	-0.0427968	0.00713545	0.161574	0.535568
Programmed cell death 1 ligand 1	B7-H1	1	ASD	-0.408072	-0.980435	0.16429	0.1623	0.536466
Leptin receptor	sLeptin R	1	ASD	-0.11054	-0.265658	0.0445775	0.1625	0.536466
Teratocarcinoma-derived growth factor 1	Cripto	3	leisure screen time	-0.0413841	-0.099484	0.0167158	0.162694	0.536466	-0.046764	-0.117074	0.0235456	0.192369	0.0243924	-0.109632	0.158417	0.781867	0.479246	0
Low-density lipoprotein receptor-related protein 8	LRP8	1	ASD	-0.383326	-0.92226	0.155608	0.1633	0.537529
Osteocalcin	Osteocalcin	1	schizophrenia	-0.417129	-1.00434	0.170078	0.163837	0.537555
Peptidyl-prolyl cis-trans isomerase F, mitochondrial	Cyclophilin F	1	major depressive disorder	-0.209645	-0.504796	0.0855061	0.163875	0.537555
Interleukin-1 receptor type 1	IL-1 sRI	1	sleep duration	0.0891838	-0.0365653	0.214933	0.164515	0.538106
Tyrosine-protein kinase receptor Tie-1, soluble	sTie-1	1	leisure screen time	-0.171259	-0.412936	0.0704174	0.164867	0.538106
Thrombospondin-4	TSP4	1	anorexia nervosa	0.506266	-0.20821	1.22074	0.164894	0.538106
Plasma kallikrein	Prekallikrein	1	major depressive disorder	-0.155251	-0.374736	0.0642343	0.165636	0.538784
L-Selectin	sL-Selectin	1	insomnia	0.136323	-0.0565231	0.329169	0.1659	0.538784
Thioredoxin domain-containing protein 12	TXD12	1	schizophrenia	-0.294945	-0.712349	0.122459	0.166069	0.538784
ADP-ribosyl cyclase/cyclic ADP-ribose hydrolase 2	BST1	1	bipolar disorder	0.100418	-0.0417496	0.242585	0.166239	0.538784
Gelsolin	Gelsolin	1	schizophrenia	0.47501	-0.198235	1.14825	0.166708	0.539246
Galectin-3	Galectin-3	1	sleep duration	-0.0649187	-0.156982	0.0271449	0.16695	0.539246
Lymphocyte antigen 86	LY86	1	leisure screen time	-0.146878	-0.356242	0.062486	0.169131	0.545363
Programmed cell death 1 ligand 1	B7-H1	1	bipolar disorder	-0.271451	-0.659048	0.116146	0.169862	0.545491
Gelsolin	Gelsolin	1	major depressive disorder	0.226078	-0.0968046	0.548961	0.169957	0.545491
N-acylethanolamine-hydrolyzing acid amidase	ASAHL	1	leisure screen time	-0.0439515	-0.106734	0.0188309	0.170034	0.545491
Tryptase beta-2	TPSB2	1	anorexia nervosa	-0.0821089	-0.199663	0.0354449	0.171001	0.547665
Interleukin-22	IL-22	1	schizophrenia	0.188763	-0.0818148	0.459341	0.171522	0.547734
Gelsolin	Gelsolin	1	insomnia	0.260929	-0.113162	0.63502	0.1716	0.547734
Protein FAM3B	FAM3B	1	schizophrenia	-0.054773	-0.133508	0.0239615	0.17273	0.550415
Interleukin-16	IL-16	1	major depressive disorder	0.145811	-0.0643247	0.355947	0.17383	0.552481
Dipeptidyl peptidase 2	DPP2	1	bipolar disorder	-0.26958	-0.658203	0.119044	0.173962	0.552481
Hemopexin	Hemopexin	1	anorexia nervosa	-0.171915	-0.420149	0.0763196	0.174662	0.553779
SLAM family member 7	SLAF7	2	fluid intelligence	0.0384945	-0.0171959	0.0941848	0.17549	0.554022
Granzyme A	granzyme A	1	sleep duration	0.0776281	-0.0347094	0.189966	0.175614	0.554022
C-C motif chemokine 16	HCC-4	1	major depressive disorder	-0.0957234	-0.234395	0.0429481	0.176074	0.554022
N-acetyl-D-glucosamine kinase	NAGK	1	ADHD	0.765007	-0.3433	1.87331	0.1761	0.554022
Proprotein convertase subtilisin/kexin type 7	PCSK7	1	insomnia	0.092892	-0.0417168	0.227501	0.1762	0.554022
Regenerating islet-derived protein 4	REG4	1	leisure screen time	0.11737	-0.0531776	0.287917	0.177389	0.555141
Spondin-1	Spondin-1	1	major depressive disorder	-0.211327	-0.518402	0.0957474	0.177389	0.555141
Haptoglobin	HPT	1	anorexia nervosa	-0.0325912	-0.079955	0.0147725	0.177446	0.555141
C-type lectin domain family 7 member A	CLC7A	2	schizophrenia	-0.154843	-0.380016	0.0703309	0.177727	0.555141
Cathepsin H	Cathepsin H	1	physical activity	0.0846515	-0.0391255	0.208428	0.180107	0.56165
Neutrophil collagenase	MMP-8	1	bipolar disorder	0.130969	-0.0617956	0.323734	0.182976	0.569658
Interleukin-9	IL-9	2	insomnia	-0.0819315	-0.202613	0.0387498	0.183309	0.569761
Leukocyte immunoglobulin-like receptor subfamily B member 1	ILT-2	1	leisure screen time	0.0509036	-0.0241365	0.125944	0.183668	0.569942
MHC class I polypeptide-related sequence B	MICB	5	sleep duration	0.0281368	-0.0134417	0.0697154	0.184728	0.571267	0.0351659	-0.0122584	0.0825901	0.146128	-0.0549527	-0.17542	0.0655147	0.437165	0.248979	14.3969
Complement factor B	Factor B	1	ADHD	-0.757072	-1.87625	0.362111	0.1849	0.571267
Cation-independent mannose-6-phosphate receptor	IGF-II receptor	1	schizophrenia	0.292484	-0.140191	0.725158	0.185199	0.571267
Peptidyl-prolyl cis-trans isomerase F, mitochondrial	Cyclophilin F	1	ADHD	-0.628791	-1.55918	0.301601	0.1853	0.571267
Alpha-(1,3)-fucosyltransferase 5	FUT5	1	physical activity	-0.0582553	-0.144661	0.0281499	0.186359	0.57267
Regenerating islet-derived protein 4	REG4	1	major depressive disorder	0.141653	-0.0685564	0.351863	0.186583	0.57267
Polymeric immunoglobulin receptor	PIGR	1	bipolar disorder	0.129507	-0.0627121	0.321726	0.186662	0.57267
Galectin-8	Galectin-8	1	major depressive disorder	0.187895	-0.0912756	0.467066	0.187119	0.573147
Extracellular matrix protein 1	ECM1	1	major depressive disorder	0.250223	-0.121826	0.622273	0.187443	0.573212
Interleukin-1 Receptor accessory protein	IL-1 R AcP	1	fluid intelligence	0.0314316	-0.0154074	0.0782706	0.188427	0.575295
Glypican-5	GPC5	2	ADHD	0.388495	-0.190977	0.967967	0.18884	0.575629
Cysteine-rich with EGF-like domain protein 1	CREL1	1	fluid intelligence	-0.0743948	-0.185601	0.0368114	0.189798	0.576939
Complement factor H-related protein 5	complement factor H-related 5	1	anorexia nervosa	-0.377288	-0.942258	0.187682	0.190579	0.576939
Interleukin-1 Receptor accessory protein	IL-1 R AcP	1	schizophrenia	0.0944943	-0.0471119	0.236101	0.19091	0.576939
Arylsulfatase A	Arylsulfatase A	1	leisure screen time	0.101409	-0.0505826	0.253402	0.190978	0.576939
SLAM family member 5	SLAF5	1	insomnia	0.177612	-0.0887855	0.444009	0.1913	0.576939
Alpha-(1,3)-fucosyltransferase 5	FUT5	1	ADHD	-0.193661	-0.484194	0.0968734	0.1914	0.576939
Lymphocyte antigen 86	LY86	1	anorexia nervosa	0.523331	-0.261783	1.30845	0.1914	0.576939
Galectin-9	LEG9	1	anorexia nervosa	0.808018	-0.407831	2.02387	0.192733	0.580036
Cerebral dopamine neurotrophic factor	ARMEL	1	ADHD	0.572662	-0.290331	1.43566	0.1934	0.580803
Sialic acid-binding Ig-like lectin 14	SIG14	1	physical activity	-0.0304347	-0.07632	0.0154506	0.193601	0.580803
Macrophage-capping protein	CAPG	1	insomnia	0.20933	-0.106907	0.525567	0.1945	0.580965
von Willebrand factor	vWF	1	anorexia nervosa	-0.467494	-1.17424	0.239252	0.194815	0.580965
Galectin-8	Galectin-8	1	schizophrenia	0.306113	-0.157192	0.769418	0.195327	0.580965
CD5 antigen-like	CD5L	1	anorexia nervosa	-0.296396	-0.745188	0.152396	0.19552	0.580965
SLAM family member 5	SLAF5	1	physical activity	-0.147115	-0.369924	0.0756934	0.195625	0.580965
Secreted frizzled-related protein 3	sFRP-3	1	ADHD	0.438214	-0.225581	1.10201	0.1957	0.580965
Hemopexin	Hemopexin	1	insomnia	-0.0644875	-0.162193	0.0332182	0.1958	0.580965
Hepatocyte growth factor	HGF	1	anorexia nervosa	0.492477	-0.255412	1.24037	0.196837	0.583131
Plasma kallikrein	Prekallikrein	1	schizophrenia	-0.249466	-0.628577	0.129645	0.197151	0.583149
Growth hormone receptor	GHR	1	sleep duration	0.0745572	-0.0391142	0.188229	0.198603	0.586528
6-phosphogluconate dehydrogenase, decarboxylating	6-Phosphogluconate dehydrogenase	1	fluid intelligence	-0.0726651	-0.183673	0.0383426	0.199498	0.588256
Testican-2	Testican-2	1	leisure screen time	0.0991061	-0.0524045	0.250617	0.199825	0.588304
Interleukin-36 alpha	IL-1F6	3	insomnia	0.0609285	-0.0322959	0.154153	0.200204	0.588508	0.0637056	-0.0287659	0.156177	0.176932	-0.229479	-0.942162	0.483205	0.641602	0.567715	25.0069
Alcohol dehydrogenase [NADP(+)]	AK1A1	1	anorexia nervosa	-0.185027	-0.469849	0.0997946	0.202933	0.595604
Layilin	Layilin	1	anorexia nervosa	0.244013	-0.13302	0.621046	0.204629	0.599373
Netrin-4	NET4	1	major depressive disorder	-0.112718	-0.286968	0.0615314	0.204849	0.599373
Retinoic acid receptor responder protein 2	TIG2	1	major depressive disorder	0.321628	-0.176575	0.819832	0.205762	0.601116
Hepatocyte growth factor	HGF	1	schizophrenia	-0.265855	-0.678328	0.146617	0.20649	0.601319
Coagulation factor VII	Coagulation Factor VII	1	leisure screen time	0.0435116	-0.0240027	0.111026	0.206532	0.601319
Neutrophil collagenase	MMP-8	1	leisure screen time	0.044811	-0.024767	0.114389	0.206843	0.601319
Glutathione S-transferase P	GSTP 1	1	ASD	-0.180577	-0.461118	0.0999637	0.2071	0.601319
Osteopontin	Osteopontin	1	anorexia nervosa	0.525746	-0.293643	1.34514	0.208546	0.60191
Platelet glycoprotein VI	GPVI	1	schizophrenia	-0.142614	-0.365073	0.0798449	0.208937	0.60191
Cerebral dopamine neurotrophic factor	ARMEL	1	insomnia	-0.199084	-0.509671	0.111504	0.209	0.60191
Alpha-L-iduronidase	IDUA	1	major depressive disorder	-0.08291	-0.21236	0.0465396	0.209363	0.60191
Alcohol dehydrogenase [NADP(+)]	AK1A1	1	ADHD	0.169363	-0.0951475	0.433873	0.2095	0.60191
Alcohol dehydrogenase [NADP(+)]	AK1A1	1	sleep duration	-0.0317795	-0.0814284	0.0178694	0.209645	0.60191
Nidogen-2	NID2	2	anorexia nervosa	-0.48771	-1.25057	0.275145	0.210188	0.60191
Ephrin type-A receptor 1	EphA1	1	ADHD	-0.235161	-0.603404	0.133081	0.2107	0.60191
Hyaluronan and proteoglycan link protein 1	HPLN1	1	insomnia	-0.0368137	-0.0944986	0.0208712	0.211	0.60191
Hepatocyte growth factor-like protein	MSP	1	bipolar disorder	-0.0470442	-0.12096	0.0268717	0.21224	0.60191
C-C motif chemokine 23	MPIF-1	1	sleep duration	0.0995156	-0.0569322	0.255964	0.212499	0.60191
Hemopexin	Hemopexin	1	bipolar disorder	0.108175	-0.0621465	0.278496	0.213199	0.60191
Growth/differentiation factor 15	MIC-1	1	ADHD	-0.39087	-1.0063	0.224556	0.2132	0.60191
Sialic acid-binding Ig-like lectin 9	Siglec-9	1	sleep duration	-0.00251246	-0.00647778	0.00145286	0.214292	0.60191
Contactin-2	CNTN2	1	ADHD	-0.25296	-0.652902	0.146981	0.2151	0.60191
Tissue factor pathway inhibitor	TFPI	1	anorexia nervosa	0.654023	-0.380576	1.68862	0.215348	0.60191
Plexin-C1	PLXC1	1	insomnia	-0.168116	-0.434146	0.0979146	0.2155	0.60191
Chitotriosidase-1	Chitotriosidase-1	1	physical activity	-0.0184607	-0.0476848	0.0107635	0.215681	0.60191
Protein FAM3B	FAM3B	1	physical activity	-0.0275925	-0.0713339	0.0161489	0.216323	0.60191
Bone sialoprotein 2	BSP	1	schizophrenia	-0.077527	-0.200476	0.0454219	0.216503	0.60191
Carboxypeptidase E	CBPE	1	physical activity	0.147566	-0.0865679	0.3817	0.216721	0.60191
Complement factor H-related protein 5	complement factor H-related 5	1	sleep duration	0.0500284	-0.0294178	0.129475	0.217122	0.60191
Hepatocyte growth factor	HGF	1	sleep duration	-0.0787019	-0.203793	0.0463892	0.217529	0.60191
Collectin-11	Collectin Kidney 1	1	schizophrenia	0.0619945	-0.0365481	0.160537	0.217561	0.60191
Peptidyl-prolyl cis-trans isomerase F, mitochondrial	Cyclophilin F	1	schizophrenia	0.313097	-0.184609	0.810802	0.217585	0.60191
Plexin-C1	PLXC1	1	fluid intelligence	0.101172	-0.0596658	0.262009	0.217622	0.60191
Peptidyl-prolyl cis-trans isomerase F, mitochondrial	Cyclophilin F	1	anorexia nervosa	0.578763	-0.341413	1.49894	0.217666	0.60191
Alpha-(1,3)-fucosyltransferase 5	FUT5	1	bipolar disorder	-0.12124	-0.314109	0.0716285	0.217925	0.60191
Ephrin type-A receptor 1	EphA1	1	physical activity	-0.0760005	-0.197029	0.0450281	0.218409	0.60191
Retinoic acid receptor responder protein 2	TIG2	1	fluid intelligence	-0.206983	-0.537425	0.123458	0.219562	0.60191
Cation-independent mannose-6-phosphate receptor	IGF-II receptor	1	major depressive disorder	0.154816	-0.0924264	0.402059	0.21972	0.60191
Cathepsin H	Cathepsin H	1	leisure screen time	0.0725584	-0.0433179	0.188435	0.21972	0.60191
Regenerating islet-derived protein 4	REG4	1	ADHD	-0.424919	-1.1057	0.25586	0.2212	0.60191
Coagulation factor VII	Coagulation Factor VII	1	ASD	-0.172233	-0.448354	0.103887	0.2215	0.60191
Tenascin	Tenascin	2	major depressive disorder	-0.0328933	-0.0856295	0.0198428	0.22152	0.60191
Retinoic acid receptor responder protein 2	TIG2	1	physical activity	-0.228252	-0.59428	0.137775	0.221624	0.60191
N-acetyl-D-glucosamine kinase	NAGK	1	anorexia nervosa	0.68347	-0.413763	1.7807	0.222136	0.60191
ADP-ribosyl cyclase/cyclic ADP-ribose hydrolase 2	BST1	1	sleep duration	-0.0212315	-0.0553608	0.0128978	0.22274	0.60191
Tartrate-resistant acid phosphatase type 5	TrATPase	1	fluid intelligence	0.0861336	-0.0523405	0.224608	0.222793	0.60191
Extracellular matrix protein 1	ECM1	1	ASD	0.737853	-0.448387	1.92409	0.2228	0.60191
Epidermal growth factor receptor	ERBB1	1	ADHD	0.584259	-0.355659	1.52418	0.2231	0.60191
Myeloid cell surface antigen CD33	Siglec-3	1	major depressive disorder	0.0349707	-0.0213311	0.0912725	0.223455	0.60191
Chitotriosidase-1	Chitotriosidase-1	1	insomnia	0.0285152	-0.0174078	0.0744383	0.2236	0.60191
Adhesion G protein-coupled receptor E2	EMR2	1	leisure screen time	-0.0950248	-0.248403	0.0583536	0.224639	0.60191
SPARC-related modular calcium-binding protein 1	SMOC1	1	anorexia nervosa	-0.682239	-1.78397	0.419496	0.224866	0.60191
Endothelial monocyte-activating polypeptide 2	EMAP-2	1	anorexia nervosa	0.436802	-0.268581	1.14218	0.224866	0.60191
Amphiregulin	AREG	1	anorexia nervosa	-0.988106	-2.58378	0.607568	0.224866	0.60191
14-3-3 protein family	YWHAB	1	anorexia nervosa	-0.554385	-1.44965	0.340881	0.224866	0.60191
Phosphoglycerate kinase 1	PGK1	1	anorexia nervosa	0.96744	-0.59486	2.52974	0.224866	0.60191
Cytoskeleton-associated protein 2	CKAP2	1	anorexia nervosa	0.54463	-0.334882	1.42414	0.224866	0.60191
Small nuclear ribonucleoprotein F	RUXF	1	anorexia nervosa	0.154492	-0.094994	0.403977	0.224866	0.60191
14-3-3 protein zeta/delta	YWHAZ	1	anorexia nervosa	-0.663247	-1.73431	0.407818	0.224866	0.60191
Proteasome activator complex subunit 1	PSME1	1	anorexia nervosa	0.375154	-0.230675	0.980984	0.224866	0.60191
Ubiquitin-conjugating enzyme E2 G2	UB2G2	1	anorexia nervosa	1.08318	-0.666029	2.8324	0.224866	0.60191
Quinone oxidoreductase-like protein 1	QORL1	1	anorexia nervosa	0.151732	-0.0932971	0.396761	0.224866	0.60191
Epidermal growth factor	EGF	1	physical activity	0.113168	-0.0698211	0.296156	0.225466	0.60191
Myeloid cell surface antigen CD33	Siglec-3	1	ASD	-0.109934	-0.287745	0.0678773	0.2256	0.60191
Platelet-derived growth factor receptor beta	PDGF Rb	1	sleep duration	-0.0181318	-0.0474662	0.0112026	0.225716	0.60191
Hyaluronan and proteoglycan link protein 1	HPLN1	1	anorexia nervosa	-0.0930042	-0.243887	0.0578784	0.227	0.603747
Macrophage-capping protein	CAPG	1	ADHD	-0.504159	-1.32259	0.314277	0.2273	0.603747
Neuropilin-1	NRP1	1	fluid intelligence	0.153476	-0.0958889	0.402841	0.227704	0.603747
Protein FAM3D	FAM3D	1	insomnia	0.136212	-0.0852433	0.357666	0.228	0.603747
Lymphocyte antigen 86	LY86	1	ASD	-0.501936	-1.31799	0.314119	0.228	0.603747
Plexin-C1	PLXC1	1	major depressive disorder	0.148947	-0.0934107	0.391305	0.228379	0.603747
Testican-2	Testican-2	1	ADHD	-0.32906	-0.865894	0.207773	0.2296	0.603747
Layilin	Layilin	1	ADHD	0.231089	-0.146237	0.608415	0.23	0.603747
Heparin cofactor 2	Heparin cofactor II	1	fluid intelligence	0.0987156	-0.0625169	0.259948	0.230139	0.603747
Contactin-2	CNTN2	1	leisure screen time	0.0683624	-0.0432941	0.180019	0.230139	0.603747
Tumor necrosis factor receptor superfamily member 6	Fas, soluble	1	ASD	-0.276709	-0.729009	0.175591	0.2305	0.603747
Luteinizing hormone	Luteinizing hormone	1	ADHD	0.191787	-0.121836	0.505411	0.2307	0.603747
Human Chorionic Gonadotropin	HCG	1	ADHD	-0.13485	-0.355365	0.0856658	0.2307	0.603747
C-C motif chemokine 23	MPIF-1	1	bipolar disorder	0.386702	-0.246038	1.01944	0.230979	0.603747
N-terminal pro-BNP	N-terminal pro-BNP	1	fluid intelligence	-0.0732463	-0.193192	0.0466995	0.231355	0.603747
Lysozyme C	Lysozyme	1	ADHD	0.199707	-0.127428	0.526842	0.2315	0.603747
Galectin-3	Galectin-3	1	insomnia	0.125974	-0.0810003	0.332948	0.2329	0.605792
Fibroblast growth factor 19	FGF-19	2	physical activity	0.0561739	-0.0361241	0.148472	0.232923	0.605792
Neutral ceramidase	ASAH2	1	ASD	-0.334664	-0.885222	0.215894	0.2335	0.60646
Collectin-11	Collectin Kidney 1	1	leisure screen time	-0.0278236	-0.0737464	0.0180991	0.23503	0.6096
Interleukin-9	IL-9	2	physical activity	-0.0455868	-0.121018	0.029844	0.236211	0.611014
Neutrophil collagenase	MMP-8	1	ASD	-0.171682	-0.455871	0.112508	0.2364	0.611014
L-Selectin	sL-Selectin	1	major depressive disorder	0.0984382	-0.0645589	0.261435	0.236542	0.611014
Interleukin-16	IL-16	1	leisure screen time	0.111503	-0.0734169	0.296423	0.237278	0.61208
Growth hormone receptor	GHR	1	ASD	-0.426168	-1.13433	0.281992	0.2382	0.613049
Granulysin	Granulysin	1	ASD	0.0930242	-0.0615865	0.247635	0.2383	0.613049
Testican-2	Testican-2	1	sleep duration	-0.0532007	-0.141878	0.0354769	0.239655	0.615369
Interleukin-16	IL-16	1	insomnia	-0.142242	-0.379513	0.0950283	0.24	0.615369
Tyrosine-protein kinase receptor Tie-1, soluble	sTie-1	1	ASD	0.57196	-0.382923	1.52684	0.2404	0.615369
Cystatin-M	Cystatin M	1	ASD	-0.159247	-0.425165	0.106671	0.2405	0.615369
Alpha-L-iduronidase	IDUA	1	anorexia nervosa	-0.25153	-0.67293	0.16987	0.242047	0.617205
Tumor necrosis factor ligand superfamily member 15	TNFSF15	1	bipolar disorder	-0.201219	-0.538351	0.135913	0.242075	0.617205
Tryptase beta-2	TPSB2	1	major depressive disorder	0.0166084	-0.011232	0.0444489	0.242311	0.617205
Tissue factor pathway inhibitor	TFPI	1	fluid intelligence	0.129753	-0.0878466	0.347352	0.24252	0.617205
Glypican-5	GPC5	2	major depressive disorder	-0.107895	-0.289029	0.0732389	0.243016	0.617638
Kallikrein-11	Kallikrein 11	1	fluid intelligence	-0.0408755	-0.10985	0.0280988	0.245434	0.622938
Proprotein convertase subtilisin/kexin type 9	PCSK9	1	major depressive disorder	-0.0721318	-0.193932	0.0496688	0.245758	0.622938
CD209 antigen	DC-SIGN	1	physical activity	-0.108233	-0.291698	0.075233	0.247579	0.625879
Plasma kallikrein	Prekallikrein	1	physical activity	-0.0941687	-0.253794	0.065457	0.247579	0.625879
Secreted frizzled-related protein 3	sFRP-3	1	schizophrenia	-0.249846	-0.675278	0.175587	0.249717	0.630443
Interleukin-1 Receptor accessory protein	IL-1 R AcP	1	leisure screen time	0.0333459	-0.0235387	0.0902305	0.250582	0.631787
Cation-independent mannose-6-phosphate receptor	IGF-II receptor	1	anorexia nervosa	0.444358	-0.314227	1.20294	0.25093	0.631824
Endoplasmic reticulum aminopeptidase 1	ARTS1	2	insomnia	-0.0322802	-0.0874631	0.0229027	0.251583	0.632245
N-acylethanolamine-hydrolyzing acid amidase	ASAHL	1	schizophrenia	0.0699925	-0.0497321	0.189717	0.25187	0.632245
Sialic acid-binding Ig-like lectin 7	Siglec-7	1	sleep duration	-0.0630085	-0.170995	0.0449783	0.252787	0.632245
Hepatitis A virus cellular receptor 2	TIMD3	1	sleep duration	0.0368026	-0.0262794	0.0998845	0.252847	0.632245
Neutral ceramidase	ASAH2	1	leisure screen time	-0.0799172	-0.216973	0.0571382	0.253098	0.632245
Complement factor H-related protein 5	complement factor H-related 5	1	leisure screen time	-0.0783004	-0.212583	0.0559823	0.253098	0.632245
Cathepsin F	CATF	1	ASD	-0.636209	-1.72821	0.455794	0.2535	0.632365
Interleukin-17 receptor A	IL-17 sR	1	physical activity	0.0906405	-0.0651947	0.246476	0.254286	0.632365
Thioredoxin domain-containing protein 12	TXD12	1	ASD	0.419869	-0.302019	1.14176	0.2543	0.632365
Testican-2	Testican-2	1	major depressive disorder	-0.0971239	-0.264174	0.0699262	0.25448	0.632365
Interleukin-9	IL-9	2	bipolar disorder	-0.132082	-0.359774	0.0956094	0.255555	0.633832
Glutamate carboxypeptidase 2	PSMA	2	leisure screen time	-0.0647902	-0.176523	0.0469426	0.255739	0.633832
Nidogen-1	Nidogen	1	ADHD	0.713318	-0.520606	1.94724	0.2572	0.63662
Adhesion G protein-coupled receptor E2	EMR2	1	insomnia	-0.117755	-0.32218	0.0866706	0.2589	0.639993
Interleukin-16	IL-16	1	ADHD	0.373071	-0.27527	1.02141	0.2594	0.640394
Glutamate carboxypeptidase 2	PSMA	2	ADHD	-0.246881	-0.676383	0.182621	0.259911	0.640822
von Willebrand factor	vWF	1	insomnia	0.159784	-0.119591	0.439158	0.2623	0.645871
Macrophage-capping protein	CAPG	1	bipolar disorder	-0.308995	-0.850105	0.232114	0.263047	0.646009
Testican-2	Testican-2	1	fluid intelligence	0.0638243	-0.0480604	0.175709	0.263543	0.646009
Galectin-9	LEG9	1	insomnia	-0.267115	-0.735428	0.201197	0.2636	0.646009
S-formylglutathione hydrolase	Esterase D	1	leisure screen time	-0.0328909	-0.0906206	0.0248389	0.264137	0.646009
Cathepsin B	CATB	1	leisure screen time	0.0879322	-0.0664593	0.242324	0.264303	0.646009
Arylsulfatase A	Arylsulfatase A	1	ASD	0.322149	-0.243596	0.887893	0.2644	0.646009
N-acylethanolamine-hydrolyzing acid amidase	ASAHL	1	anorexia nervosa	0.124395	-0.0946134	0.343403	0.265604	0.648115
Proprotein convertase subtilisin/kexin type 7	PCSK7	1	bipolar disorder	-0.135356	-0.374164	0.103452	0.266611	0.649735
P-selectin	P-Selectin	1	sleep duration	-0.0342951	-0.0949057	0.0263155	0.26743	0.650895
Hepatocyte growth factor activator	HGFA	1	leisure screen time	-0.0275991	-0.076621	0.0214229	0.269833	0.655901
Agouti-related protein	ART	1	anorexia nervosa	-0.430597	-1.19718	0.335988	0.270929	0.657722
Apolipoprotein L1	Apo L1	1	sleep duration	0.0457519	-0.0359264	0.12743	0.272262	0.659973
Chitotriosidase-1	Chitotriosidase-1	1	sleep duration	-0.0114106	-0.031798	0.00897687	0.272657	0.659973
Tumor necrosis factor ligand superfamily member 8	CD30 Ligand	1	ADHD	-0.506083	-1.41077	0.398602	0.2729	0.659973
Endothelial cell-specific molecule 1	Endocan	1	fluid intelligence	0.0955653	-0.0755731	0.266704	0.273752	0.660107
Kallikrein-11	Kallikrein 11	1	bipolar disorder	0.12572	-0.0994542	0.350894	0.273827	0.660107
Testican-2	Testican-2	1	ASD	-0.301358	-0.84131	0.238593	0.274	0.660107
Interleukin-22	IL-22	1	insomnia	0.0975371	-0.0776601	0.272734	0.2752	0.661588
Interleukin-6 receptor subunit alpha	IL-6 sRa	1	major depressive disorder	0.04293	-0.0341995	0.120059	0.275313	0.661588
Lysozyme C	Lysozyme	1	anorexia nervosa	-0.180012	-0.503768	0.143743	0.275816	0.661959
Interleukin-1 receptor type 2	IL-1 sRII	1	ADHD	0.397445	-0.318982	1.11387	0.2769	0.662328
WAP, Kazal, immunoglobulin, Kunitz and NTR domain-containing protein 2	WFKN2	1	major depressive disorder	0.0384278	-0.030864	0.10772	0.277056	0.662328
Granulysin	Granulysin	1	schizophrenia	0.0481624	-0.0388147	0.13514	0.277787	0.662328
Apolipoprotein E (isoform E2)	Apo E2	1	ASD	-0.91747	-2.57715	0.742206	0.2786	0.662328
Cystatin-M	Cystatin M	1	ADHD	0.143317	-0.116317	0.40295	0.2793	0.662328
Intercellular adhesion molecule 1	sICAM-1	1	anorexia nervosa	0.0856895	-0.0696477	0.241027	0.279614	0.662328
Granzyme A	granzyme A	1	insomnia	0.15012	-0.122121	0.42236	0.2798	0.662328
Polymeric immunoglobulin receptor	PIGR	1	fluid intelligence	-0.0321975	-0.0905886	0.0261936	0.27981	0.662328
Membrane frizzled-related protein	MFRP	4	schizophrenia	-0.163225	-0.459347	0.132898	0.279988	0.662328	-0.272434	-0.403512	-0.141355	4.62932e-05	-0.621774	-1.28913	0.0455812	0.209373	0.282882	86.9265
Tissue factor pathway inhibitor	TFPI	1	major depressive disorder	-0.183902	-0.517643	0.14984	0.280142	0.662328
Hepatocyte growth factor activator	HGFA	1	major depressive disorder	0.0349301	-0.0284604	0.0983205	0.280142	0.662328
Cathepsin H	Cathepsin H	1	sleep duration	-0.0378966	-0.106673	0.0308802	0.280162	0.662328
ICOS ligand	B7-H2	1	major depressive disorder	0.0543573	-0.0445712	0.153286	0.281515	0.664006
Apolipoprotein E (isoform E2)	Apo E2	1	anorexia nervosa	-0.881685	-2.48845	0.725085	0.282154	0.664006
Spondin-1	Spondin-1	1	ADHD	0.535513	-0.440695	1.51172	0.2823	0.664006
Epidermal growth factor	EGF	1	insomnia	-0.164571	-0.46526	0.136118	0.2834	0.664006
Carbonic anhydrase 4	Carbonic Anhydrase IV	1	schizophrenia	-0.201076	-0.568475	0.166322	0.283412	0.664006
C-type lectin domain family 7 member A	CLC7A	2	fluid intelligence	0.0419837	-0.034769	0.118736	0.283675	0.664006
Cathepsin H	Cathepsin H	1	ADHD	0.221643	-0.183997	0.627283	0.2842	0.664006
Interleukin-34	IL-34	1	bipolar disorder	0.222098	-0.184632	0.628828	0.284506	0.664006
Epidermal growth factor receptor	ERBB1	1	physical activity	-0.152296	-0.431217	0.126625	0.28454	0.664006
CD5 antigen-like	CD5L	1	fluid intelligence	-0.0515204	-0.145899	0.0428579	0.284651	0.664006
Membrane metallo-endopeptidase-like 1	MMEL2	1	physical activity	0.0503218	-0.0418748	0.142518	0.284724	0.664006
Arylsulfatase A	Arylsulfatase A	1	anorexia nervosa	0.301286	-0.251147	0.853719	0.285103	0.664072
Cathepsin F	CATF	1	anorexia nervosa	-0.575579	-1.64011	0.488954	0.289269	0.671285
Carbonic anhydrase 4	Carbonic Anhydrase IV	1	insomnia	-0.144606	-0.412071	0.12286	0.2893	0.671285
NADPH--cytochrome P450 reductase	NADPH-P450 Oxidoreductase	1	ASD	-0.512679	-1.46114	0.435778	0.2894	0.671285
Osteopontin	Osteopontin	1	schizophrenia	-0.277036	-0.789783	0.23571	0.289615	0.671285
Tumor necrosis factor ligand superfamily member 15	TNFSF15	1	sleep duration	-0.0437439	-0.124878	0.03739	0.290636	0.672828
Tenascin	Tenascin	2	anorexia nervosa	0.0897418	-0.076993	0.256477	0.291465	0.673888
Kallikrein-8	kallikrein 8	1	ASD	-0.321891	-0.920857	0.277075	0.2922	0.673888
Low affinity immunoglobulin gamma Fc region receptor II-b	FCG2B	1	leisure screen time	-0.012238	-0.0350248	0.0105488	0.29251	0.673888
Adhesion G protein-coupled receptor E2	EMR2	1	fluid intelligence	-0.061114	-0.175052	0.0528242	0.293129	0.673888
Collectin-11	Collectin Kidney 1	1	insomnia	-0.0362562	-0.103875	0.0313622	0.2933	0.673888
Interleukin-1 Receptor accessory protein	IL-1 R AcP	1	ASD	0.126581	-0.109495	0.362658	0.2933	0.673888
Interleukin-9	IL-9	2	schizophrenia	-0.093974	-0.269339	0.0813914	0.293582	0.673888
Ephrin type-A receptor 1	EphA1	1	major depressive disorder	-0.0680838	-0.195319	0.0591514	0.294279	0.674671
Gelsolin	Gelsolin	1	bipolar disorder	-0.396121	-1.13806	0.345822	0.295368	0.67635
C-C motif chemokine 15	MIP-5	1	major depressive disorder	0.0640558	-0.0560914	0.184203	0.296049	0.676803
Thrombospondin-4	TSP4	1	major depressive disorder	-0.11898	-0.342254	0.104294	0.29628	0.676803
Layilin	Layilin	1	ASD	-0.204044	-0.587517	0.179429	0.297	0.677632
Hyaluronan and proteoglycan link protein 1	HPLN1	1	sleep duration	0.0135718	-0.0119794	0.039123	0.297848	0.678192
Hepatitis A virus cellular receptor 2	TIMD3	1	leisure screen time	0.0560771	-0.0495218	0.161676	0.297961	0.678192
CD5 antigen-like	CD5L	1	schizophrenia	-0.133029	-0.383825	0.117766	0.298515	0.678628
Neutrophil collagenase	MMP-8	1	fluid intelligence	-0.0301455	-0.0870626	0.0267715	0.299235	0.678628
Interleukin-1 receptor type 2	IL-1 sRII	1	anorexia nervosa	-0.378778	-1.09509	0.337537	0.300014	0.678628
Membrane metallo-endopeptidase-like 1	MMEL2	1	fluid intelligence	-0.0344595	-0.0996403	0.0307213	0.300116	0.678628
Nidogen-2	NID2	2	ADHD	-0.403291	-1.16617	0.359589	0.300145	0.678628
Kallikrein-11	Kallikrein 11	1	ADHD	-0.174094	-0.503523	0.155334	0.3003	0.678628
Cathepsin F	CATF	1	physical activity	0.133758	-0.120459	0.387975	0.302424	0.682613
A disintegrin and metalloproteinase with thrombospondin motifs 13	ATS13	1	sleep duration	-0.0506885	-0.147642	0.0462653	0.305509	0.688758
Complement factor B	Factor B	1	insomnia	0.202468	-0.185514	0.590449	0.3064	0.688783
Ephrin type-A receptor 1	EphA1	1	insomnia	0.0803654	-0.0736677	0.234398	0.3065	0.688783
N-acylethanolamine-hydrolyzing acid amidase	ASAHL	1	major depressive disorder	-0.0365021	-0.106585	0.0335806	0.307333	0.688783
72 kDa type IV collagenase	MMP-2	1	fluid intelligence	-0.125516	-0.366591	0.115559	0.30751	0.688783
Bone sialoprotein 2	BSP	1	anorexia nervosa	-0.109951	-0.321134	0.101232	0.307519	0.688783
Low affinity immunoglobulin gamma Fc region receptor II-b	FCG2B	1	ADHD	-0.0428378	-0.125147	0.0394716	0.3077	0.688783
Scavenger receptor class F member 1	SREC-I	1	leisure screen time	-0.0697593	-0.203953	0.0644345	0.308266	0.689236
Neutral ceramidase	ASAH2	1	bipolar disorder	-0.191528	-0.560272	0.177217	0.30867	0.689275
CD209 antigen	DC-SIGN	1	fluid intelligence	0.0860011	-0.0796913	0.251694	0.30901	0.689275
Endothelial cell-specific molecule 1	Endocan	1	ASD	0.429574	-0.399409	1.25856	0.3098	0.690224
C-type lectin domain family 7 member A	CLC7A	2	bipolar disorder	0.137505	-0.1283	0.403309	0.310621	0.690501
Teratocarcinoma-derived growth factor 1	Cripto	3	anorexia nervosa	-0.190167	-0.557794	0.17746	0.310653	0.690501	-0.220715	-0.503653	0.062223	0.126281	-0.274996	-1.45318	0.903187	0.726859	0.900983	66.2264
Melanoma-derived growth regulatory protein	MIA	1	ADHD	0.325071	-0.304322	0.954463	0.3114	0.691352
Osteopontin	Osteopontin	1	sleep duration	-0.0717048	-0.211023	0.0676135	0.313089	0.692364
Interleukin-1 receptor type 1	IL-1 sRI	1	anorexia nervosa	0.378333	-0.358001	1.11467	0.313914	0.692364
Cerebral dopamine neurotrophic factor	ARMEL	1	ASD	0.44951	-0.428405	1.32743	0.3156	0.692364
Cerebral dopamine neurotrophic factor	ARMEL	1	anorexia nervosa	-0.443731	-1.31126	0.423802	0.316105	0.692364
Chitinase-3-like protein 1	YKL-40	1	insomnia	-0.0266225	-0.0787036	0.0254586	0.3164	0.692364
Plasma protease C1 inhibitor	SERPING1	1	ASD	-0.285794	-0.844886	0.273299	0.3164	0.692364
Programmed cell death 1 ligand 1	B7-H1	1	schizophrenia	-0.166224	-0.491971	0.159523	0.317241	0.692364
Interleukin-1 receptor type 1	IL-1 sRI	1	physical activity	0.0883971	-0.084858	0.261652	0.317311	0.692364
WAP, Kazal, immunoglobulin, Kunitz and NTR domain-containing protein 2	WFKN2	1	leisure screen time	0.0315108	-0.0302493	0.0932709	0.317311	0.692364
Periostin	Periostin	1	leisure screen time	0.0540211	-0.0518583	0.1599	0.317311	0.692364
Lysozyme C	Lysozyme	1	physical activity	0.0505415	-0.048518	0.149601	0.317311	0.692364
Macrophage-capping protein	CAPG	1	leisure screen time	0.117035	-0.112349	0.346418	0.317311	0.692364
Scavenger receptor class F member 1	SREC-I	1	major depressive disorder	0.0781563	-0.0750272	0.23134	0.317311	0.692364
Epidermal growth factor	EGF	1	leisure screen time	-0.10468	-0.309849	0.100489	0.317311	0.692364
Dermatopontin	DERM	2	anorexia nervosa	-0.260024	-0.769686	0.249638	0.317334	0.692364
Netrin-4	NET4	1	insomnia	-0.110743	-0.328151	0.106664	0.3181	0.693239
Interleukin-17 receptor A	IL-17 sR	1	fluid intelligence	-0.0548614	-0.163011	0.0532883	0.320108	0.696813
Netrin-4	NET4	1	fluid intelligence	0.0585817	-0.0571698	0.174333	0.321229	0.698452
Lysozyme C	Lysozyme	1	fluid intelligence	0.0348859	-0.0342141	0.103986	0.322413	0.700224
Spondin-1	Spondin-1	1	ASD	0.506315	-0.498195	1.51082	0.3232	0.700328
S-formylglutathione hydrolase	Esterase D	1	ASD	-0.116331	-0.347126	0.114465	0.3232	0.700328
Polymeric immunoglobulin receptor	PIGR	1	anorexia nervosa	-0.141525	-0.4226	0.139551	0.323709	0.700631
Hepatitis A virus cellular receptor 2	TIMD3	1	bipolar disorder	-0.131295	-0.392943	0.130352	0.325354	0.701892
Leptin receptor	sLeptin R	1	bipolar disorder	0.0518509	-0.0514805	0.155182	0.325364	0.701892
C-C motif chemokine 23	MPIF-1	1	leisure screen time	0.133468	-0.132596	0.399532	0.325512	0.701892
Leptin receptor	sLeptin R	1	major depressive disorder	0.0238095	-0.0236896	0.0713087	0.325875	0.701892
Coagulation factor VII	Coagulation Factor VII	1	sleep duration	-0.0221744	-0.0664359	0.0220872	0.326143	0.701892
CD5 antigen-like	CD5L	1	bipolar disorder	0.154857	-0.155337	0.465052	0.327844	0.704549
N-acetyl-D-glucosamine kinase	NAGK	1	schizophrenia	0.286459	-0.287675	0.860592	0.328121	0.704549
Leukocyte immunoglobulin-like receptor subfamily B member 1	ILT-2	1	fluid intelligence	0.0275402	-0.0277167	0.082797	0.328643	0.704871
Teratocarcinoma-derived growth factor 1	Cripto	3	physical activity	0.0285099	-0.0288519	0.0858717	0.329988	0.706957	0.0296481	-0.035	0.0942963	0.368731	0.00566589	-0.130774	0.142105	0.948299	0.779071	0
Epidermal growth factor	EGF	1	fluid intelligence	0.0826124	-0.083741	0.248966	0.330388	0.707015
P-selectin	P-Selectin	1	leisure screen time	0.0465161	-0.0473353	0.140368	0.331335	0.707471
Complement C4b	C4b	4	schizophrenia	-0.16959	-0.511764	0.172585	0.331347	0.707471	-0.317722	-0.47385	-0.161594	6.64791e-05	-0.896087	-1.20731	-0.584865	0.0299953	0.038569	88.1358
Low molecular weight phosphotyrosine protein phosphatase	PPAC	1	bipolar disorder	-0.0401759	-0.121366	0.041014	0.332113	0.708309
Lysozyme C	Lysozyme	1	insomnia	0.0605517	-0.0621409	0.183244	0.3334	0.709864
Nidogen-2	NID2	2	schizophrenia	-0.19919	-0.603141	0.204761	0.33381	0.709864
Membrane frizzled-related protein	MFRP	4	anorexia nervosa	0.165826	-0.170822	0.502474	0.334325	0.709864	0.242734	0.0334153	0.452052	0.0230352	0.849556	0.35541	1.3437	0.0779163	0.0994836	69.2681
Proprotein convertase subtilisin/kexin type 9	PCSK9	1	anorexia nervosa	0.186412	-0.19204	0.564864	0.33434	0.709864
N-acetyl-D-glucosamine kinase	NAGK	1	major depressive disorder	0.175758	-0.18148	0.532997	0.334903	0.7101
Protein FAM3B	FAM3B	1	ADHD	0.0701935	-0.0725665	0.212953	0.3352	0.7101
Hepatocyte growth factor	HGF	1	major depressive disorder	-0.115631	-0.35133	0.120067	0.336281	0.711085
Luteinizing hormone	Luteinizing hormone	1	physical activity	0.0384579	-0.0400158	0.116932	0.33679	0.711085
Human Chorionic Gonadotropin	HCG	1	physical activity	-0.0270405	-0.0822171	0.028136	0.33679	0.711085
ICOS ligand	B7-H2	1	physical activity	-0.0427093	-0.130223	0.0448044	0.338809	0.713417
Lymphocyte antigen 86	LY86	1	sleep duration	-0.0651649	-0.198699	0.0683694	0.338838	0.713417
Bone sialoprotein 2	BSP	1	physical activity	-0.0317341	-0.0968247	0.0333565	0.339297	0.713417
Tumor necrosis factor ligand superfamily member 8	CD30 Ligand	1	insomnia	-0.168252	-0.513431	0.176927	0.3394	0.713417
Cystatin-M	Cystatin M	1	physical activity	0.0295773	-0.031366	0.0905205	0.341493	0.715641
Testican-2	Testican-2	1	physical activity	-0.0773027	-0.236583	0.0819776	0.341493	0.715641
Fibroblast growth factor 19	FGF-19	2	major depressive disorder	0.0579337	-0.0615762	0.177444	0.342054	0.715641
Hemopexin	Hemopexin	1	sleep duration	0.0198605	-0.021121	0.060842	0.342194	0.715641
Hepatocyte growth factor-like protein	MSP	1	sleep duration	-0.00881962	-0.0270253	0.00938608	0.342371	0.715641
Membrane frizzled-related protein	MFRP	4	ASD	-0.111449	-0.341732	0.118834	0.342848	0.715641	-0.0780926	-0.287898	0.131713	0.46568	0.0590017	-0.641702	0.759705	0.884089	0.657806	29.4944
Interleukin-6 receptor subunit alpha	IL-6 sRa	1	ASD	0.119845	-0.127916	0.367605	0.3431	0.715641
Interleukin-1 Receptor accessory protein	IL-1 R AcP	1	bipolar disorder	0.0759792	-0.0813611	0.233319	0.343914	0.715797
ADP-ribosyl cyclase/cyclic ADP-ribose hydrolase 2	BST1	1	physical activity	-0.0295723	-0.0908136	0.0316691	0.34393	0.715797
Low-density lipoprotein receptor-related protein 8	LRP8	1	leisure screen time	0.0648743	-0.0699831	0.199732	0.345754	0.718206
CD5 antigen-like	CD5L	1	sleep duration	0.0361429	-0.0390033	0.111289	0.345845	0.718206
Ephrin type-A receptor 1	EphA1	1	schizophrenia	-0.112407	-0.346706	0.121892	0.347057	0.719077
Myeloid cell surface antigen CD33	Siglec-3	1	anorexia nervosa	0.086778	-0.0943669	0.267923	0.347769	0.719077
Tumor necrosis factor-inducible gene 6 protein	TSG-6	1	insomnia	-0.0922367	-0.284789	0.100316	0.3478	0.719077
Osteocalcin	Osteocalcin	1	ADHD	-0.510093	-1.5765	0.556318	0.3485	0.719077
Epidermal growth factor	EGF	1	anorexia nervosa	-0.376227	-1.16363	0.411179	0.349026	0.719077
Cathepsin H	Cathepsin H	1	schizophrenia	0.118259	-0.129295	0.365813	0.349122	0.719077
Interleukin-17 receptor A	IL-17 sR	1	leisure screen time	-0.0699681	-0.216453	0.076517	0.349186	0.719077
Dermatopontin	DERM	2	bipolar disorder	-0.200443	-0.620189	0.219303	0.349299	0.719077
Platelet glycoprotein VI	GPVI	1	physical activity	0.0437345	-0.0481063	0.135575	0.350648	0.721072
72 kDa type IV collagenase	MMP-2	1	insomnia	-0.219437	-0.680774	0.241901	0.3512	0.721425
Endothelial cell-specific molecule 1	Endocan	1	bipolar disorder	-0.264416	-0.82187	0.293038	0.352544	0.72306
Glutamate carboxypeptidase 2	PSMA	2	insomnia	0.0742487	-0.0823556	0.230853	0.352759	0.72306
S-formylglutathione hydrolase	Esterase D	1	ADHD	-0.106541	-0.332069	0.118988	0.3545	0.725845
ICOS ligand	B7-H2	1	sleep duration	0.0231915	-0.0259623	0.0723452	0.355102	0.726292
Hemopexin	Hemopexin	1	ASD	-0.118347	-0.37033	0.133636	0.3573	0.730001
Galectin-9	LEG9	1	ADHD	-0.57058	-1.79026	0.649103	0.3592	0.731757
Tartrate-resistant acid phosphatase type 5	TrATPase	1	physical activity	0.0719597	-0.0819004	0.22582	0.359317	0.731757
Collectin-11	Collectin Kidney 1	1	major depressive disorder	-0.0268473	-0.0842508	0.0305561	0.359317	0.731757
Ephrin type-A receptor 1	EphA1	1	sleep duration	0.031691	-0.0361438	0.0995258	0.359848	0.732051
Vitronectin	Vitronectin	1	leisure screen time	0.00764672	-0.00874564	0.0240391	0.360567	0.732727
C-C motif chemokine 23	MPIF-1	1	schizophrenia	0.238418	-0.273588	0.750423	0.361418	0.733671
Tryptase beta-2	TPSB2	1	leisure screen time	-0.0111451	-0.0351308	0.0128405	0.362446	0.733714
WAP, Kazal, immunoglobulin, Kunitz and NTR domain-containing protein 2	WFKN2	1	anorexia nervosa	-0.101468	-0.319888	0.116951	0.362551	0.733714
Platelet glycoprotein VI	GPVI	1	insomnia	0.0647614	-0.0746575	0.20418	0.3626	0.733714
Endothelial cell-specific molecule 1	Endocan	1	physical activity	0.113768	-0.131512	0.359048	0.363302	0.734351
Galectin-8	Galectin-8	1	leisure screen time	0.115162	-0.13431	0.364634	0.365592	0.738191
Galectin-3	Galectin-3	1	leisure screen time	0.071751	-0.0845038	0.228006	0.36812	0.741878
Semaphorin-3E	SEM3E	1	ASD	-0.098357	-0.312588	0.115874	0.3682	0.741878
C-type lectin domain family 7 member A	CLC7A	2	insomnia	0.0976368	-0.116169	0.311443	0.370767	0.746164
Tumor necrosis factor ligand superfamily member 15	TNFSF15	1	anorexia nervosa	0.218457	-0.26027	0.697185	0.371114	0.746164
Granzyme A	granzyme A	1	anorexia nervosa	-0.30166	-0.965261	0.36194	0.372949	0.748189
Hepatitis A virus cellular receptor 2	TIMD3	1	anorexia nervosa	-0.170422	-0.545406	0.204562	0.373057	0.748189
Proprotein convertase subtilisin/kexin type 9	PCSK9	1	sleep duration	0.0289419	-0.0348044	0.0926883	0.373542	0.748189
Endothelial cell-specific molecule 1	Endocan	1	ADHD	-0.36961	-1.18397	0.444747	0.3737	0.748189
6-phosphogluconate dehydrogenase, decarboxylating	6-Phosphogluconate dehydrogenase	1	sleep duration	0.0411918	-0.0499997	0.132383	0.37598	0.750832
Apolipoprotein L1	Apo L1	1	bipolar disorder	0.155861	-0.189384	0.501106	0.376249	0.750832
Extracellular matrix protein 1	ECM1	1	sleep duration	-0.0881549	-0.283512	0.107202	0.376462	0.750832
MHC class I polypeptide-related sequence B	MICB	5	physical activity	0.0749386	-0.0912952	0.241172	0.376936	0.750832	0.0212356	-0.0717725	0.114244	0.654515	-0.274815	-0.727766	0.178135	0.319923	0.209431	83.0336
Chitotriosidase-1	Chitotriosidase-1	1	ASD	0.0578546	-0.0704996	0.186209	0.377	0.750832
Myeloid cell surface antigen CD33	Siglec-3	1	physical activity	0.0187343	-0.0228801	0.0603487	0.377586	0.75121
Gelsolin	Gelsolin	1	anorexia nervosa	-0.492485	-1.58823	0.603255	0.378364	0.751676
Fibroblast growth factor 19	FGF-19	2	anorexia nervosa	0.176477	-0.216455	0.569409	0.37871	0.751676
SLAM family member 7	SLAF7	2	anorexia nervosa	-0.120544	-0.389108	0.14802	0.37901	0.751676
Alpha-L-iduronidase	IDUA	1	bipolar disorder	0.122225	-0.150445	0.394896	0.379641	0.752142
Tumor necrosis factor-inducible gene 6 protein	TSG-6	1	sleep duration	-0.0381179	-0.123312	0.0470767	0.380525	0.753073
Interferon alpha/beta receptor 1	IFN-a/b R1	1	schizophrenia	0.298153	-0.368981	0.965286	0.381063	0.753073
Follistatin-related protein 3	FSTL3	1	physical activity	-0.10647	-0.344957	0.132018	0.381574	0.753073
Membrane metallo-endopeptidase-like 1	MMEL2	1	insomnia	0.0545613	-0.0676861	0.176809	0.3817	0.753073
Hyaluronan and proteoglycan link protein 1	HPLN1	1	bipolar disorder	0.04598	-0.0573087	0.149269	0.382937	0.754473
Tyrosine-protein kinase receptor Tie-1, soluble	sTie-1	1	anorexia nervosa	-0.421136	-1.3677	0.525431	0.383205	0.754473
Dermatopontin	DERM	2	leisure screen time	0.0455851	-0.0571814	0.148352	0.384628	0.756489
Tenascin	Tenascin	2	leisure screen time	0.020565	-0.0260261	0.0671561	0.386975	0.760316
Glypican-5	GPC5	2	anorexia nervosa	-0.258629	-0.845895	0.328637	0.38805	0.761638
CD209 antigen	DC-SIGN	1	insomnia	-0.116775	-0.382298	0.148748	0.3887	0.762125
P-selectin	P-Selectin	1	bipolar disorder	-0.109476	-0.358853	0.139901	0.389556	0.762696
Low molecular weight phosphotyrosine protein phosphatase	PPAC	1	insomnia	-0.0194888	-0.0639055	0.0249278	0.3898	0.762696
C-C motif chemokine 23	MPIF-1	1	ADHD	-0.371916	-1.2208	0.476963	0.3905	0.762696
SLAM family member 5	SLAF5	1	ADHD	-0.312096	-1.02459	0.400398	0.3906	0.762696
Chitinase-3-like protein 1	YKL-40	1	leisure screen time	-0.0153192	-0.0503484	0.01971	0.391366	0.763405
Cathepsin H	Cathepsin H	1	anorexia nervosa	0.182768	-0.235967	0.601503	0.392287	0.764415
Cathepsin H	Cathepsin H	1	bipolar disorder	0.124917	-0.162141	0.411974	0.393713	0.766406
Delta-like protein 1	DLL1	1	major depressive disorder	0.141386	-0.18422	0.466991	0.394734	0.767606
Melanoma-derived growth regulatory protein	MIA	1	bipolar disorder	0.188871	-0.2474	0.625143	0.396154	0.769577
Transmembrane glycoprotein NMB	GPNMB	1	schizophrenia	-0.0578933	-0.191957	0.0761707	0.397342	0.771096
72 kDa type IV collagenase	MMP-2	1	schizophrenia	-0.257837	-0.855901	0.340226	0.398121	0.771818
Contactin-2	CNTN2	1	fluid intelligence	0.0358902	-0.0476288	0.119409	0.39965	0.773991
Semaphorin-3E	SEM3E	1	physical activity	0.0209177	-0.0278366	0.0696719	0.400399	0.774649
Platelet-derived growth factor receptor beta	PDGF Rb	1	bipolar disorder	-0.0498433	-0.166305	0.0666182	0.401566	0.775338
Cathepsin H	Cathepsin H	1	insomnia	0.0660019	-0.0882588	0.220263	0.4017	0.775338
Fibroblast growth factor 19	FGF-19	2	insomnia	-0.118922	-0.397035	0.159191	0.401982	0.775338
Secreted frizzled-related protein 3	sFRP-3	1	fluid intelligence	0.0612959	-0.0823878	0.20498	0.403084	0.776673
Agouti-related protein	ART	1	insomnia	-0.123836	-0.414564	0.166891	0.4038	0.777264
Low affinity immunoglobulin gamma Fc region receptor II-b	FCG2B	1	ASD	-0.0354977	-0.118923	0.047928	0.4043	0.777437
Protein FAM3B	FAM3B	1	anorexia nervosa	0.0612532	-0.083491	0.205997	0.406865	0.781577
SLAM family member 5	SLAF5	1	anorexia nervosa	-0.343223	-1.15582	0.469373	0.407758	0.781748
Cerebral dopamine neurotrophic factor	ARMEL	1	sleep duration	-0.0585466	-0.197165	0.0800714	0.407779	0.781748
N-terminal pro-BNP	N-terminal pro-BNP	1	leisure screen time	-0.0631104	-0.213043	0.0868219	0.409372	0.782937
Alpha-L-iduronidase	IDUA	1	insomnia	-0.0605562	-0.204429	0.0833167	0.4094	0.782937
Leukocyte immunoglobulin-like receptor subfamily B member 1	ILT-2	1	anorexia nervosa	-0.114429	-0.38645	0.157592	0.409664	0.782937
Interleukin-18 receptor 1	IL-18 Ra	2	sleep duration	0.0125727	-0.0173397	0.042485	0.410051	0.782937
NADPH--cytochrome P450 reductase	NADPH-P450 Oxidoreductase	1	physical activity	0.117107	-0.162046	0.39626	0.41095	0.783745
Carbonic anhydrase 4	Carbonic Anhydrase IV	1	sleep duration	-0.050571	-0.171209	0.0700675	0.411301	0.783745
Interleukin-17 receptor A	IL-17 sR	1	insomnia	0.0793111	-0.11013	0.268752	0.4119	0.784099
Cysteine-rich with EGF-like domain protein 1	CREL1	1	schizophrenia	0.123488	-0.172166	0.419142	0.412995	0.784204
Plexin-C1	PLXC1	1	ADHD	0.317453	-0.442923	1.07783	0.4132	0.784204
Chitinase-3-like protein 1	YKL-40	1	major depressive disorder	-0.018383	-0.0624197	0.0256537	0.413253	0.784204
Delta-like protein 1	DLL1	1	leisure screen time	0.109574	-0.153681	0.372829	0.414621	0.784204
Interferon alpha/beta receptor 1	IFN-a/b R1	1	leisure screen time	-0.130269	-0.443245	0.182707	0.414621	0.784204
Osteocalcin	Osteocalcin	1	major depressive disorder	-0.141703	-0.482918	0.199512	0.415672	0.784204
Nidogen-2	NID2	2	leisure screen time	0.0770301	-0.108648	0.262708	0.416156	0.784204
L-Selectin	sL-Selectin	1	ASD	0.21888	-0.308998	0.746759	0.4164	0.784204
Adhesion G protein-coupled receptor E2	EMR2	1	schizophrenia	0.12113	-0.171019	0.41328	0.416427	0.784204
Osteocalcin	Osteocalcin	1	physical activity	0.105265	-0.148662	0.359193	0.416505	0.784204
Cation-independent mannose-6-phosphate receptor	IGF-II receptor	1	physical activity	0.0745411	-0.105272	0.254354	0.416505	0.784204
Alpha-L-iduronidase	IDUA	1	physical activity	0.0477786	-0.0678998	0.163457	0.418214	0.7851
Coagulation Factor V	Coagulation Factor V	1	leisure screen time	0.0640832	-0.0910707	0.219237	0.418214	0.7851
Interleukin-17 receptor A	IL-17 sR	1	sleep duration	-0.0357408	-0.122308	0.0508259	0.418394	0.7851
Platelet-derived growth factor receptor beta	PDGF Rb	1	major depressive disorder	-0.0228078	-0.0780975	0.032482	0.418797	0.7851
Platelet-activating factor acetylhydrolase	PAFAH	2	schizophrenia	-0.153086	-0.524394	0.218222	0.419051	0.7851
Lymphocyte antigen 86	LY86	1	physical activity	0.0774446	-0.110983	0.265872	0.420499	0.786786
Kallikrein-8	kallikrein 8	1	anorexia nervosa	0.24691	-0.354665	0.848485	0.421139	0.786786
L-Selectin	sL-Selectin	1	physical activity	0.0627968	-0.0902209	0.215815	0.421196	0.786786
Thrombospondin-4	TSP4	1	fluid intelligence	0.0599965	-0.0868682	0.206861	0.423319	0.789974
ADP-ribosyl cyclase/cyclic ADP-ribose hydrolase 2	BST1	1	fluid intelligence	-0.017576	-0.0606636	0.0255117	0.424005	0.790475
Chitinase-3-like protein 1	YKL-40	1	anorexia nervosa	0.054107	-0.0800048	0.188219	0.429095	0.79773
Endoplasmic reticulum aminopeptidase 1	ARTS1	2	anorexia nervosa	-0.0515394	-0.179343	0.0762647	0.429299	0.79773
Proprotein convertase subtilisin/kexin type 9	PCSK9	1	fluid intelligence	0.0325148	-0.0481781	0.113208	0.429669	0.79773
Tumor necrosis factor ligand superfamily member 8	CD30 Ligand	1	leisure screen time	-0.101203	-0.352453	0.150046	0.429835	0.79773
Delta-like protein 1	DLL1	1	insomnia	-0.155867	-0.542966	0.231231	0.43	0.79773
Interleukin-1 receptor type 1	IL-1 sRI	1	schizophrenia	-0.163052	-0.569119	0.243014	0.431278	0.798725
Kallikrein-11	Kallikrein 11	1	insomnia	0.0482769	-0.0720361	0.16859	0.4316	0.798725
Interleukin-1 receptor type 1	IL-1 sRI	1	ADHD	-0.301113	-1.05186	0.44963	0.4318	0.798725
Galectin-3	Galectin-3	1	ASD	0.228927	-0.342833	0.800688	0.4326	0.799425
Galectin-3	Galectin-3	1	ADHD	-0.220954	-0.774243	0.332334	0.4338	0.800861
Cation-independent mannose-6-phosphate receptor	IGF-II receptor	1	sleep duration	-0.0512421	-0.180125	0.0776409	0.43583	0.803826
Carboxypeptidase E	CBPE	1	ADHD	0.393598	-0.598467	1.38566	0.4368	0.804575
Granulysin	Granulysin	1	fluid intelligence	-0.0125105	-0.0440628	0.0190418	0.437084	0.804575
Interleukin-22	IL-22	1	anorexia nervosa	-0.184593	-0.651201	0.282016	0.43812	0.805322
Tumor necrosis factor ligand superfamily member 8	CD30 Ligand	1	physical activity	0.104577	-0.159896	0.36905	0.43834	0.805322
C-type lectin domain family 7 member A	CLC7A	2	physical activity	0.0413685	-0.063452	0.146189	0.439214	0.806147
Sialic acid-binding Ig-like lectin 7	Siglec-7	1	leisure screen time	0.0653342	-0.10066	0.231328	0.440453	0.806486
Interleukin-6 receptor subunit alpha	IL-6 sRa	1	leisure screen time	0.0241481	-0.0372048	0.0855011	0.440453	0.806486
Transmembrane glycoprotein NMB	GPNMB	1	sleep duration	-0.0155594	-0.055139	0.0240203	0.441008	0.806486
B-cell lymphoma 6 protein	BCL6	1	ADHD	-0.297483	-1.05437	0.459401	0.4411	0.806486
Alcohol dehydrogenase [NADP(+)]	AK1A1	1	schizophrenia	-0.0731697	-0.259636	0.113296	0.441838	0.807056
N-acetyl-D-glucosamine kinase	NAGK	1	sleep duration	-0.0738683	-0.262674	0.114937	0.443191	0.808749
Leukocyte immunoglobulin-like receptor subfamily B member 1	ILT-2	1	ADHD	0.100523	-0.157945	0.358991	0.4459	0.81291
Platelet-activating factor acetylhydrolase	PAFAH	2	sleep duration	0.0170119	-0.0267991	0.0608229	0.446622	0.813445
C-C motif chemokine 23	MPIF-1	1	ASD	-0.341068	-1.22171	0.53957	0.4478	0.814807
Tumor necrosis factor ligand superfamily member 15	TNFSF15	1	leisure screen time	-0.0481626	-0.172901	0.0765762	0.449196	0.815658
Kallikrein-11	Kallikrein 11	1	physical activity	-0.0374894	-0.13467	0.059691	0.449591	0.815658
N-acylethanolamine-hydrolyzing acid amidase	ASAHL	1	ADHD	0.0849588	-0.135569	0.305486	0.4502	0.815658
Sialic acid-binding Ig-like lectin 7	Siglec-7	1	ASD	-0.256399	-0.922227	0.409429	0.4504	0.815658
Interleukin-17 receptor A	IL-17 sR	1	major depressive disorder	-0.0636074	-0.228793	0.101578	0.450419	0.815658
Leukocyte immunoglobulin-like receptor subfamily B member 1	ILT-2	1	physical activity	-0.0304552	-0.109759	0.0488486	0.451637	0.816418
Galectin-9	LEG9	1	ASD	-0.482452	-1.73891	0.774004	0.4517	0.816418
Hepatocyte growth factor activator	HGFA	1	ASD	-0.0780333	-0.281661	0.125595	0.4526	0.816982
Tartrate-resistant acid phosphatase type 5	TrATPase	1	leisure screen time	0.0654179	-0.105538	0.236374	0.453255	0.816982
Sialic acid-binding Ig-like lectin 14	SIG14	1	schizophrenia	0.0430654	-0.0698125	0.155943	0.454599	0.816982
P-selectin	P-Selectin	1	ASD	0.140956	-0.229322	0.511234	0.4556	0.816982
Thrombospondin-4	TSP4	1	sleep duration	-0.044343	-0.160859	0.0721733	0.455722	0.816982
Vitronectin	Vitronectin	1	ADHD	0.0238956	-0.0389177	0.0867089	0.4559	0.816982
Vitronectin	Vitronectin	1	insomnia	0.00909778	-0.0148171	0.0330127	0.4559	0.816982
A disintegrin and metalloproteinase with thrombospondin motifs 13	ATS13	1	ASD	-0.219701	-0.798246	0.358844	0.4567	0.816982
Interleukin-34	IL-34	1	physical activity	-0.0664062	-0.2413	0.108488	0.456764	0.816982
NKG2D ligand 3	ULBP-3	1	insomnia	-0.088356	-0.321233	0.144521	0.4571	0.816982
Oxidized low-density lipoprotein receptor 1	OLR1	1	anorexia nervosa	0.235887	-0.386132	0.857907	0.457316	0.816982
Sialic acid-binding Ig-like lectin 9	Siglec-9	1	leisure screen time	0.00230789	-0.00378128	0.00839706	0.457568	0.816982
Cell adhesion molecule-related/down-regulated by oncogenes	CDON	1	fluid intelligence	0.0414755	-0.0679651	0.150916	0.457614	0.816982
NKG2D ligand 3	ULBP-3	1	fluid intelligence	0.0481506	-0.0792246	0.175526	0.458749	0.818238
Membrane metallo-endopeptidase-like 1	MMEL2	1	anorexia nervosa	-0.13672	-0.499074	0.225634	0.459596	0.818792
C-C motif chemokine 15	MIP-5	1	physical activity	0.033061	-0.0546869	0.120809	0.460234	0.818792
A disintegrin and metalloproteinase with thrombospondin motifs 13	ATS13	1	anorexia nervosa	0.229632	-0.380078	0.839343	0.46041	0.818792
Plasma kallikrein	Prekallikrein	1	anorexia nervosa	-0.257076	-0.940474	0.426321	0.460947	0.818792
Tumor necrosis factor-inducible gene 6 protein	TSG-6	1	leisure screen time	-0.0536755	-0.19645	0.0890988	0.461218	0.818792
ADP-ribosyl cyclase/cyclic ADP-ribose hydrolase 2	BST1	1	schizophrenia	0.0401959	-0.0669765	0.147368	0.462278	0.81903
Cathepsin B	CATB	1	major depressive disorder	-0.0659492	-0.241884	0.109985	0.462526	0.81903
Oxidized low-density lipoprotein receptor 1	OLR1	1	schizophrenia	0.125544	-0.209805	0.460894	0.463102	0.81903
Adhesion G protein-coupled receptor E2	EMR2	1	physical activity	0.0614866	-0.102847	0.225821	0.463355	0.81903
Vitronectin	Vitronectin	1	ASD	0.0241322	-0.0406178	0.0888821	0.4651	0.81903
Myeloid cell surface antigen CD33	Siglec-3	1	bipolar disorder	0.0456072	-0.076788	0.168002	0.465191	0.81903
Secreted frizzled-related protein 3	sFRP-3	1	anorexia nervosa	-0.253947	-0.936244	0.42835	0.465703	0.81903
Interferon alpha/beta receptor 1	IFN-a/b R1	1	insomnia	-0.168426	-0.621656	0.284803	0.4664	0.81903
Cysteine-rich with EGF-like domain protein 1	CREL1	1	ASD	0.203967	-0.345149	0.753084	0.4666	0.81903
Interleukin-36 alpha	IL-1F6	3	physical activity	0.048944	-0.0829036	0.180792	0.466876	0.81903	0.067082	-0.00958533	0.143749	0.08636	-0.104154	-1.3381	1.1298	0.895626	0.846539	83.1751
Granzyme A	granzyme A	1	ASD	0.252778	-0.428356	0.933911	0.467	0.81903
Tyrosine-protein kinase receptor Tie-1, soluble	sTie-1	1	physical activity	0.0822044	-0.139332	0.303741	0.467059	0.81903
C-C motif chemokine 23	MPIF-1	1	fluid intelligence	0.0723237	-0.122641	0.267288	0.467187	0.81903
Regenerating islet-derived protein 4	REG4	1	ASD	0.257006	-0.436143	0.950155	0.4674	0.81903
Protein FAM3D	FAM3D	1	leisure screen time	-0.055256	-0.204813	0.0943009	0.468981	0.820317
Platelet glycoprotein VI	GPVI	1	ADHD	-0.135412	-0.501937	0.231113	0.469	0.820317
Fibroblast growth factor 19	FGF-19	2	fluid intelligence	0.0422302	-0.0722864	0.156747	0.469818	0.820378
Apolipoprotein L1	Apo L1	1	insomnia	-0.0676143	-0.250999	0.115771	0.4699	0.820378
P-selectin	P-Selectin	1	major depressive disorder	0.0424118	-0.0728914	0.157715	0.470952	0.820962
Osteocalcin	Osteocalcin	1	bipolar disorder	-0.271358	-1.00934	0.466619	0.471101	0.820962
Periostin	Periostin	1	schizophrenia	-0.0777028	-0.289462	0.134056	0.472024	0.821533
Neuropilin-1	NRP1	1	physical activity	0.102317	-0.176692	0.381327	0.472295	0.821533
P-selectin	P-Selectin	1	fluid intelligence	-0.0280465	-0.104737	0.0486435	0.473508	0.822888
Arylsulfatase A	Arylsulfatase A	1	sleep duration	-0.0329476	-0.123338	0.0574423	0.474969	0.824672
Hemopexin	Hemopexin	1	ADHD	-0.0887112	-0.332765	0.155343	0.4762	0.825605
Hepatocyte growth factor activator	HGFA	1	sleep duration	-0.0115263	-0.0432596	0.0202071	0.476524	0.825605
Coagulation Factor V	Coagulation Factor V	1	anorexia nervosa	0.195104	-0.342394	0.732601	0.476813	0.825605
A disintegrin and metalloproteinase with thrombospondin motifs 13	ATS13	1	major depressive disorder	0.0666605	-0.11722	0.250541	0.477378	0.825829
CD209 antigen	DC-SIGN	1	bipolar disorder	0.199005	-0.351393	0.749402	0.478539	0.826709
Interleukin-1 receptor-like 1	IL-1 R4	1	sleep duration	0.00516041	-0.00912714	0.0194479	0.479005	0.826709
Interleukin-6 receptor subunit alpha	IL-6 sRa	1	fluid intelligence	0.0183347	-0.0325006	0.06917	0.479631	0.826709
S-formylglutathione hydrolase	Esterase D	1	physical activity	-0.0201272	-0.0759327	0.0356782	0.479631	0.826709
Interleukin-18 receptor 1	IL-18 Ra	2	physical activity	-0.0153907	-0.0581688	0.0273874	0.480713	0.827468
Hepatocyte growth factor	HGF	1	insomnia	-0.0923205	-0.349854	0.165213	0.4823	0.827468
Regenerating islet-derived protein 4	REG4	1	bipolar disorder	0.165862	-0.298186	0.62991	0.48359	0.827468
Sialic acid-binding Ig-like lectin 9	Siglec-9	1	ASD	-0.0087867	-0.0333762	0.0158028	0.4837	0.827468
Polymeric immunoglobulin receptor	PIGR	1	sleep duration	-0.0166178	-0.0631274	0.0298918	0.483745	0.827468
Interleukin-18 receptor 1	IL-18 Ra	2	major depressive disorder	-0.0202195	-0.0770043	0.0365654	0.485247	0.827468
Interleukin-34	IL-34	1	schizophrenia	0.114236	-0.207081	0.435553	0.48592	0.827468
Interleukin-36 alpha	IL-1F6	3	ADHD	-0.0617231	-0.236323	0.112877	0.488391	0.827468	-0.0581993	-0.250957	0.134559	0.554004	0.257767	-0.950865	1.4664	0.747943	0.692932	0
SPARC-related modular calcium-binding protein 1	SMOC1	1	major depressive disorder	-0.125848	-0.48213	0.230435	0.488744	0.827468
Endothelial monocyte-activating polypeptide 2	EMAP-2	1	major depressive disorder	0.0805737	-0.147535	0.308683	0.488744	0.827468
Amphiregulin	AREG	1	major depressive disorder	-0.182269	-0.698283	0.333745	0.488744	0.827468
14-3-3 protein family	YWHAB	1	major depressive disorder	-0.102263	-0.391777	0.18725	0.488744	0.827468
Phosphoglycerate kinase 1	PGK1	1	major depressive disorder	0.178457	-0.326765	0.683678	0.488744	0.827468
Cytoskeleton-associated protein 2	CKAP2	1	major depressive disorder	0.100464	-0.183955	0.384883	0.488744	0.827468
Small nuclear ribonucleoprotein F	RUXF	1	major depressive disorder	0.028498	-0.0521815	0.109177	0.488744	0.827468
14-3-3 protein zeta/delta	YWHAZ	1	major depressive disorder	-0.122344	-0.468709	0.22402	0.488744	0.827468
Proteasome activator complex subunit 1	PSME1	1	major depressive disorder	0.069202	-0.126713	0.265117	0.488744	0.827468
Ubiquitin-conjugating enzyme E2 G2	UB2G2	1	major depressive disorder	0.199807	-0.365859	0.765474	0.488744	0.827468
Quinone oxidoreductase-like protein 1	QORL1	1	major depressive disorder	0.0279889	-0.0512493	0.107227	0.488744	0.827468
Osteopontin	Osteopontin	1	ADHD	0.292509	-0.535708	1.12073	0.4888	0.827468
Myeloid cell surface antigen CD33	Siglec-3	1	fluid intelligence	-0.0131765	-0.0506294	0.0242765	0.490482	0.829575
Interleukin-18 receptor 1	IL-18 Ra	2	ADHD	0.06261	-0.115829	0.241049	0.49164	0.830662
Lymphocyte antigen 86	LY86	1	ADHD	-0.277837	-1.07217	0.516496	0.493	0.830662
C-type lectin domain family 7 member A	CLC7A	2	anorexia nervosa	0.136861	-0.254493	0.528214	0.493078	0.830662
Tartrate-resistant acid phosphatase type 5	TrATPase	1	anorexia nervosa	0.22669	-0.422941	0.876322	0.494018	0.830662
Lysozyme C	Lysozyme	1	schizophrenia	0.0640579	-0.119564	0.24768	0.494135	0.830662
Granulysin	Granulysin	1	ADHD	0.0533276	-0.0995947	0.20625	0.4943	0.830662
Delta-like protein 1	DLL1	1	ADHD	0.357029	-0.667499	1.38156	0.4946	0.830662
P-selectin	P-Selectin	1	schizophrenia	0.0738159	-0.13802	0.285652	0.494629	0.830662
Cell adhesion molecule-related/down-regulated by oncogenes	CDON	1	physical activity	-0.0549587	-0.212944	0.103026	0.495354	0.830834
Scavenger receptor class F member 1	SREC-I	1	physical activity	-0.0497358	-0.192791	0.0933199	0.495608	0.830834
Interleukin-6 receptor subunit alpha	IL-6 sRa	1	sleep duration	0.0139498	-0.0263121	0.0542117	0.497086	0.832575
C-C motif chemokine 15	MIP-5	1	ADHD	-0.129504	-0.503898	0.244891	0.4978	0.833035
Platelet glycoprotein VI	GPVI	1	anorexia nervosa	-0.126028	-0.49135	0.239294	0.49895	0.833116
Alcohol dehydrogenase [NADP(+)]	AK1A1	1	physical activity	-0.0261367	-0.101953	0.0496792	0.499247	0.833116
Nidogen-2	NID2	2	sleep duration	-0.0693367	-0.270648	0.131975	0.499637	0.833116
Melanoma-derived growth regulatory protein	MIA	1	major depressive disorder	0.0700288	-0.133401	0.273459	0.499867	0.833116
Hemopexin	Hemopexin	1	major depressive disorder	-0.0268097	-0.104723	0.0511033	0.500045	0.833116
Interleukin-1 receptor type 1	IL-1 sRI	1	insomnia	-0.0968539	-0.378888	0.185181	0.5009	0.833807
Teratocarcinoma-derived growth factor 1	Cripto	3	major depressive disorder	0.0230315	-0.0442122	0.0902752	0.502027	0.833899	0.0351697	-0.0407366	0.111076	0.36382	0.0213878	-0.162031	0.204806	0.856961	0.987575	0
Contactin-2	CNTN2	1	ASD	0.142396	-0.274004	0.558797	0.5027	0.833899
Nidogen-1	Nidogen	1	bipolar disorder	0.29368	-0.56514	1.1525	0.502715	0.833899
Proprotein convertase subtilisin/kexin type 9	PCSK9	1	schizophrenia	-0.0699136	-0.274365	0.134537	0.502715	0.833899
Programmed cell death 1 ligand 1	B7-H1	1	anorexia nervosa	0.191473	-0.369306	0.752252	0.50336	0.83424
Growth/differentiation factor 15	MIC-1	1	insomnia	-0.0857185	-0.33738	0.165943	0.5044	0.835166
Alcohol dehydrogenase [NADP(+)]	AK1A1	1	insomnia	-0.0364639	-0.143619	0.0706914	0.5048	0.835166
Carbonic anhydrase 4	Carbonic Anhydrase IV	1	leisure screen time	-0.0689588	-0.272646	0.134728	0.506977	0.836087
Complement factor H-related protein 5	complement factor H-related 5	1	fluid intelligence	0.0341341	-0.0669376	0.135206	0.508021	0.836087
Protein FAM3D	FAM3D	1	anorexia nervosa	0.194711	-0.382888	0.77231	0.508797	0.836087
Delta-like protein 1	DLL1	1	anorexia nervosa	-0.342958	-1.36134	0.675424	0.50922	0.836087
Heparin cofactor 2	Heparin cofactor II	1	major depressive disorder	-0.082263	-0.326892	0.162366	0.509837	0.836087
Neutral ceramidase	ASAH2	1	physical activity	0.0416235	-0.082379	0.165626	0.510606	0.836087
Interleukin-9	IL-9	2	ASD	-0.242897	-0.966591	0.480797	0.510646	0.836087
Cathepsin S	CATS	1	physical activity	-0.0385211	-0.153344	0.0763018	0.510837	0.836087
Nidogen-1	Nidogen	1	leisure screen time	0.107215	-0.212559	0.426988	0.511089	0.836087
Follistatin-related protein 3	FSTL3	1	leisure screen time	-0.0874571	-0.348303	0.173388	0.511089	0.836087
Plasma kallikrein	Prekallikrein	1	leisure screen time	0.0585373	-0.116053	0.233128	0.511089	0.836087
Programmed cell death 1 ligand 1	B7-H1	1	leisure screen time	-0.0483874	-0.192706	0.0959307	0.511089	0.836087
Delta-like protein 1	DLL1	1	physical activity	-0.0812968	-0.323769	0.161175	0.511089	0.836087
Heparin cofactor 2	Heparin cofactor II	1	physical activity	-0.0595697	-0.237481	0.118342	0.511663	0.836305
Oxidized low-density lipoprotein receptor 1	OLR1	1	insomnia	0.0816515	-0.163042	0.326345	0.5131	0.836671
Interleukin-1 receptor-like 1	IL-1 R4	1	ADHD	0.0283286	-0.0565868	0.113244	0.5132	0.836671
Agouti-related protein	ART	1	major depressive disorder	0.0813343	-0.162473	0.325141	0.513211	0.836671
WAP, Kazal, immunoglobulin, Kunitz and NTR domain-containing protein 2	WFKN2	1	physical activity	0.0215196	-0.0432532	0.0862924	0.514941	0.838051
Programmed cell death 1 ligand 1	B7-H1	1	major depressive disorder	0.0589064	-0.118399	0.236212	0.514941	0.838051
Coagulation Factor V	Coagulation Factor V	1	ASD	-0.19318	-0.77569	0.389331	0.5157	0.838565
Transmembrane glycoprotein NMB	GPNMB	1	ADHD	0.07805	-0.15775	0.31385	0.5165	0.838929
Protein FAM3D	FAM3D	1	schizophrenia	0.0946697	-0.191551	0.380891	0.516809	0.838929
Complement factor B	Factor B	1	schizophrenia	-0.189922	-0.765696	0.385851	0.517952	0.840065
Peptidyl-prolyl cis-trans isomerase F, mitochondrial	Cyclophilin F	1	leisure screen time	-0.0856296	-0.346057	0.174798	0.519287	0.841512
Hepatocyte growth factor activator	HGFA	1	insomnia	0.0237834	-0.0486905	0.0962574	0.5201	0.842109
Plexin-C1	PLXC1	1	bipolar disorder	-0.171389	-0.694662	0.351883	0.520903	0.842396
Netrin-4	NET4	1	sleep duration	-0.0300921	-0.122122	0.0619381	0.521607	0.842396
Interleukin-17 receptor A	IL-17 sR	1	schizophrenia	-0.0906994	-0.368086	0.186687	0.52161	0.842396
Intercellular adhesion molecule 1	sICAM-1	1	insomnia	0.0194055	-0.0402991	0.0791101	0.5241	0.844424
Interleukin-1 receptor-like 1	IL-1 R4	1	leisure screen time	-0.00772497	-0.0316977	0.0162477	0.527662	0.844424
Leptin receptor	sLeptin R	1	leisure screen time	0.0123299	-0.0260027	0.0506626	0.52841	0.844424
Gelsolin	Gelsolin	1	ADHD	-0.331235	-1.36374	0.701272	0.5295	0.844424
Tumor necrosis factor receptor superfamily member 6	Fas, soluble	1	leisure screen time	-0.036679	-0.151049	0.0776907	0.52963	0.844424
Complement C4b	C4b	4	anorexia nervosa	0.140941	-0.300058	0.58194	0.531056	0.844424	0.149433	-0.0936531	0.392519	0.22826	0.996388	0.380263	1.61251	0.0867766	0.0987382	78.1082
Alcohol dehydrogenase [NADP(+)]	AK1A1	1	major depressive disorder	0.0297958	-0.0634372	0.123029	0.53107	0.844424
Tenascin	Tenascin	2	ADHD	0.0521648	-0.111255	0.215585	0.531554	0.844424
Regenerating islet-derived protein 4	REG4	1	insomnia	0.0807833	-0.172381	0.333948	0.5317	0.844424
Amphiregulin	AREG	1	schizophrenia	0.307783	-0.660735	1.2763	0.533382	0.844424
14-3-3 protein family	YWHAB	1	schizophrenia	0.172684	-0.370711	0.716079	0.533382	0.844424
Small nuclear ribonucleoprotein F	RUXF	1	schizophrenia	-0.0481223	-0.199551	0.103307	0.533382	0.844424
14-3-3 protein zeta/delta	YWHAZ	1	schizophrenia	0.206593	-0.443506	0.856693	0.533382	0.844424
Proteasome activator complex subunit 1	PSME1	1	schizophrenia	-0.116856	-0.484573	0.250861	0.533382	0.844424
Ubiquitin-conjugating enzyme E2 G2	UB2G2	1	schizophrenia	-0.337399	-1.39911	0.724313	0.533382	0.844424
SPARC-related modular calcium-binding protein 1	SMOC1	1	schizophrenia	0.212509	-0.456205	0.881224	0.533382	0.844424
Endothelial monocyte-activating polypeptide 2	EMAP-2	1	schizophrenia	-0.136058	-0.564201	0.292084	0.533382	0.844424
Phosphoglycerate kinase 1	PGK1	1	schizophrenia	-0.301346	-1.24961	0.646916	0.533382	0.844424
Cytoskeleton-associated protein 2	CKAP2	1	schizophrenia	-0.169646	-0.703479	0.364188	0.533382	0.844424
Quinone oxidoreductase-like protein 1	QORL1	1	schizophrenia	-0.0472627	-0.195987	0.101461	0.533382	0.844424
SLAM family member 5	SLAF5	1	sleep duration	0.0384844	-0.0826325	0.159601	0.533435	0.844424
Interleukin-16	IL-16	1	ASD	0.213006	-0.457793	0.883804	0.5337	0.844424
Apolipoprotein L1	Apo L1	1	anorexia nervosa	0.159139	-0.34213	0.660407	0.533789	0.844424
Periostin	Periostin	1	major depressive disorder	-0.0368924	-0.153102	0.0793166	0.533796	0.844424
NKG2D ligand 3	ULBP-3	1	ASD	0.200905	-0.432249	0.834059	0.534	0.844424
Interleukin-1 receptor type 2	IL-1 sRII	1	ASD	0.232143	-0.504135	0.968421	0.5366	0.846629
72 kDa type IV collagenase	MMP-2	1	anorexia nervosa	-0.355587	-1.48389	0.772718	0.536782	0.846629
Low affinity immunoglobulin gamma Fc region receptor II-b	FCG2B	1	bipolar disorder	-0.0177547	-0.074122	0.0386126	0.537001	0.846629
Teratocarcinoma-derived growth factor 1	Cripto	3	insomnia	-0.0411797	-0.171974	0.0896146	0.537181	0.846629	-0.0186617	-0.122357	0.0850332	0.724291	0.145146	-0.0401846	0.330478	0.367589	0.272843	61.9685
Carboxypeptidase E	CBPE	1	anorexia nervosa	0.309227	-0.675513	1.29397	0.538247	0.847606
Neutral ceramidase	ASAH2	1	anorexia nervosa	-0.171537	-0.719759	0.376685	0.5397	0.848171
72 kDa type IV collagenase	MMP-2	1	sleep duration	0.0600446	-0.131878	0.251967	0.53975	0.848171
Peptidyl-prolyl cis-trans isomerase F, mitochondrial	Cyclophilin F	1	bipolar disorder	-0.200878	-0.843265	0.441509	0.539948	0.848171
Interleukin-1 receptor type 2	IL-1 sRII	1	sleep duration	-0.0376974	-0.158528	0.0831329	0.540881	0.848932
Arylsulfatase A	Arylsulfatase A	1	schizophrenia	0.101362	-0.226005	0.42873	0.543943	0.852105
Glypican-5	GPC5	2	physical activity	0.0471736	-0.105389	0.199736	0.544491	0.852105
Plasma kallikrein	Prekallikrein	1	ADHD	0.211129	-0.471692	0.893949	0.5445	0.852105
Coagulation Factor V	Coagulation Factor V	1	ADHD	-0.18001	-0.76248	0.402459	0.5447	0.852105
Tissue factor pathway inhibitor	TFPI	1	ADHD	0.320264	-0.71913	1.35966	0.5459	0.853278
Neutrophil collagenase	MMP-8	1	ADHD	0.0844116	-0.190224	0.359047	0.5469	0.854137
72 kDa type IV collagenase	MMP-2	1	ADHD	-0.346013	-1.476	0.783974	0.5484	0.854553
Netrin-4	NET4	1	bipolar disorder	0.119097	-0.269853	0.508046	0.548411	0.854553
Chitinase-3-like protein 1	YKL-40	1	schizophrenia	0.022978	-0.0520845	0.0980406	0.548519	0.854553
N-acylethanolamine-hydrolyzing acid amidase	ASAHL	1	insomnia	0.0253711	-0.0576088	0.108351	0.549	0.854601
72 kDa type IV collagenase	MMP-2	1	bipolar disorder	-0.239111	-1.02214	0.54392	0.549502	0.85468
Epidermal growth factor	EGF	1	bipolar disorder	-0.166994	-0.71596	0.381972	0.55103	0.856355
Tryptase beta-2	TPSB2	1	schizophrenia	0.0163856	-0.037582	0.0703533	0.551788	0.856831
Programmed cell death 1 ligand 1	B7-H1	1	physical activity	-0.0399722	-0.17192	0.0919758	0.552679	0.857512
Netrin-4	NET4	1	anorexia nervosa	-0.169911	-0.73311	0.393288	0.55432	0.859354
Glypican-5	GPC5	2	sleep duration	0.0690005	-0.160416	0.298417	0.555533	0.859437
Hyaluronan and proteoglycan link protein 1	HPLN1	1	ADHD	0.04598	-0.107	0.19896	0.5558	0.859437
Adhesion G protein-coupled receptor E2	EMR2	1	sleep duration	-0.0272596	-0.118031	0.0635119	0.556131	0.859437
Osteocalcin	Osteocalcin	1	insomnia	-0.121643	-0.526769	0.283484	0.5562	0.859437
Teratocarcinoma-derived growth factor 1	Cripto	3	sleep duration	-0.0105818	-0.0458635	0.0246999	0.55664	0.859437	-0.00605003	-0.0449693	0.0328692	0.760611	-0.0148538	-0.0957212	0.0660137	0.780008	0.927067	0
Interleukin-18 receptor 1	IL-18 Ra	2	anorexia nervosa	0.0527949	-0.12392	0.22951	0.558176	0.859664
Galectin-9	LEG9	1	leisure screen time	0.0919026	-0.215812	0.399618	0.558302	0.859664
Carbonic anhydrase 4	Carbonic Anhydrase IV	1	anorexia nervosa	0.270036	-0.634182	1.17425	0.558329	0.859664
N-acylethanolamine-hydrolyzing acid amidase	ASAHL	1	ASD	-0.06704	-0.291678	0.157598	0.5586	0.859664
N-acylethanolamine-hydrolyzing acid amidase	ASAHL	1	bipolar disorder	0.0454514	-0.107854	0.198757	0.561186	0.862943
Periostin	Periostin	1	sleep duration	0.0182653	-0.0435117	0.0800423	0.562256	0.863888
Interleukin-6 receptor subunit alpha	IL-6 sRa	1	ADHD	-0.0706657	-0.310311	0.16898	0.5633	0.864791
Low molecular weight phosphotyrosine protein phosphatase	PPAC	1	anorexia nervosa	0.0346455	-0.082997	0.152288	0.563801	0.864859
Coagulation factor VII	Coagulation Factor VII	1	bipolar disorder	-0.0525628	-0.231416	0.126291	0.56461	0.865401
ICOS ligand	B7-H2	1	ASD	-0.0893228	-0.393955	0.215309	0.5655	0.865999
Transmembrane glycoprotein NMB	GPNMB	1	anorexia nervosa	0.0684043	-0.165348	0.302157	0.566269	0.865999
L-Selectin	sL-Selectin	1	schizophrenia	-0.0932629	-0.412604	0.226078	0.567049	0.865999
Hepatocyte growth factor activator	HGFA	1	schizophrenia	0.0340621	-0.0825763	0.1507	0.567071	0.865999
Hyaluronan and proteoglycan link protein 1	HPLN1	1	ASD	0.0454588	-0.110297	0.201215	0.5673	0.865999
Epidermal growth factor receptor	ERBB1	1	schizophrenia	0.159773	-0.388283	0.707828	0.567741	0.865999
Cell adhesion molecule-related/down-regulated by oncogenes	CDON	1	bipolar disorder	-0.107729	-0.479713	0.264254	0.570292	0.869132
Sialic acid-binding Ig-like lectin 14	SIG14	1	anorexia nervosa	-0.0576105	-0.256753	0.141532	0.570711	0.869132
Carbonic anhydrase 4	Carbonic Anhydrase IV	1	bipolar disorder	-0.134966	-0.603256	0.333324	0.572154	0.870581
Neutrophil collagenase	MMP-8	1	physical activity	-0.0180408	-0.0807749	0.0446934	0.573002	0.870581
Alpha-(1,3)-fucosyltransferase 5	FUT5	1	schizophrenia	0.048802	-0.120923	0.218527	0.573053	0.870581
ADP-ribosyl cyclase/cyclic ADP-ribose hydrolase 2	BST1	1	ASD	0.0597166	-0.148209	0.267642	0.5735	0.870581
Coagulation Factor V	Coagulation Factor V	1	physical activity	0.04712	-0.117269	0.211509	0.574254	0.870699
Osteopontin	Osteopontin	1	bipolar disorder	0.164159	-0.408911	0.737229	0.574496	0.870699
Interleukin-1 receptor-like 1	IL-1 R4	1	major depressive disorder	-0.00772497	-0.034852	0.019402	0.576749	0.872206
Neuropilin-1	NRP1	1	major depressive disorder	-0.106766	-0.481685	0.268153	0.576749	0.872206
Kallikrein-8	kallikrein 8	1	schizophrenia	-0.102993	-0.464779	0.258793	0.576871	0.872206
Tryptase beta-2	TPSB2	1	insomnia	-0.00897823	-0.0406183	0.0226618	0.5781	0.873299
Interleukin-1 receptor-like 1	IL-1 R4	1	physical activity	-0.00643747	-0.0291485	0.0162735	0.578515	0.873299
Nidogen-2	NID2	2	fluid intelligence	-0.0419018	-0.190011	0.106207	0.579239	0.873697
SLAM family member 7	SLAF7	2	insomnia	-0.0214551	-0.097655	0.0547448	0.581049	0.873762
C-C motif chemokine 16	HCC-4	1	ASD	-0.120228	-0.547401	0.306945	0.5812	0.873762
Complement C4b	C4b	4	ADHD	0.0584261	-0.149505	0.266357	0.581821	0.873762	0.0996357	-0.129673	0.328945	0.394429	0.269986	-0.276937	0.81691	0.435353	0.49853	0
von Willebrand factor	vWF	1	ASD	0.205678	-0.526456	0.937812	0.5819	0.873762
C-C motif chemokine 16	HCC-4	1	anorexia nervosa	-0.1295	-0.590833	0.331832	0.582195	0.873762
Follistatin-related protein 3	FSTL3	1	insomnia	-0.106619	-0.486443	0.273205	0.5822	0.873762
Galectin-8	Galectin-8	1	bipolar disorder	-0.169841	-0.775701	0.436019	0.582705	0.873762
Endoplasmic reticulum aminopeptidase 1	ARTS1	2	schizophrenia	0.0341589	-0.0877787	0.156097	0.582969	0.873762
Tenascin	Tenascin	2	insomnia	0.016157	-0.0416504	0.0739644	0.583827	0.874356
Interleukin-16	IL-16	1	schizophrenia	0.091482	-0.23633	0.419294	0.584403	0.874529
Interferon alpha/beta receptor 1	IFN-a/b R1	1	ASD	0.352783	-0.918109	1.62367	0.5864	0.876303
Platelet glycoprotein VI	GPVI	1	ASD	0.105159	-0.274383	0.484701	0.5871	0.876303
Nidogen-2	NID2	2	bipolar disorder	-0.16964	-0.782121	0.442841	0.587229	0.876303
Coagulation Factor V	Coagulation Factor V	1	major depressive disorder	0.0480624	-0.125562	0.221687	0.587437	0.876303
6-phosphogluconate dehydrogenase, decarboxylating	6-Phosphogluconate dehydrogenase	1	insomnia	-0.0538779	-0.249854	0.142098	0.59	0.8769
Arylsulfatase A	Arylsulfatase A	1	fluid intelligence	-0.0311685	-0.144578	0.082241	0.590122	0.8769
Granulysin	Granulysin	1	bipolar disorder	-0.0297425	-0.138001	0.0785162	0.590252	0.8769
Hepatitis A virus cellular receptor 2	TIMD3	1	physical activity	-0.0307874	-0.142852	0.0812768	0.590258	0.8769
Tissue factor pathway inhibitor	TFPI	1	bipolar disorder	-0.194245	-0.901777	0.513287	0.590518	0.8769
Transmembrane glycoprotein NMB	GPNMB	1	insomnia	-0.0262688	-0.122025	0.0694873	0.5908	0.8769
Cell adhesion molecule-related/down-regulated by oncogenes	CDON	1	insomnia	0.0511161	-0.135466	0.237698	0.5913	0.8769
Tartrate-resistant acid phosphatase type 5	TrATPase	1	insomnia	-0.0677035	-0.315232	0.179825	0.5919	0.8769
von Willebrand factor	vWF	1	major depressive disorder	-0.0614341	-0.286546	0.163678	0.59273	0.8769
Nidogen-1	Nidogen	1	major depressive disorder	-0.107215	-0.500079	0.28565	0.59273	0.8769
Membrane frizzled-related protein	MFRP	3	insomnia	-0.0310739	-0.145193	0.0830455	0.59356	0.8769	-0.0223594	-0.149337	0.104618	0.729998	0.0158766	-0.236786	0.268539	0.921987	0.753265	0
Complement C4b	C4b	4	bipolar disorder	-0.0481754	-0.22538	0.129029	0.594142	0.8769	-0.0702118	-0.23281	0.0923866	0.397366	-0.392927	-0.785712	-0.000142129	0.188962	0.203895	28.7611
Galectin-3	Galectin-3	1	bipolar disorder	-0.103655	-0.485363	0.278053	0.59456	0.8769
B-cell lymphoma 6 protein	BCL6	1	insomnia	0.0851149	-0.228694	0.398924	0.595	0.8769
Hemopexin	Hemopexin	1	physical activity	-0.015716	-0.0736977	0.0422657	0.595246	0.8769
Coagulation factor VII	Coagulation Factor VII	1	insomnia	0.0272561	-0.073316	0.127828	0.5953	0.8769
B-cell lymphoma 6 protein	BCL6	1	ASD	0.20824	-0.560978	0.977458	0.5957	0.8769
Cell adhesion molecule-related/down-regulated by oncogenes	CDON	1	schizophrenia	0.0923237	-0.249499	0.434146	0.596548	0.87723
Cerebral dopamine neurotrophic factor	ARMEL	1	bipolar disorder	-0.153989	-0.726382	0.418403	0.597996	0.87723
Nidogen-2	NID2	2	major depressive disorder	-0.0810823	-0.382675	0.220511	0.598242	0.87723
Glutathione S-transferase P	GSTP 1	1	ADHD	-0.074375	-0.351215	0.202465	0.5985	0.87723
Interferon alpha/beta receptor 1	IFN-a/b R1	1	anorexia nervosa	-0.336259	-1.58816	0.915645	0.598581	0.87723
Plasma kallikrein	Prekallikrein	1	insomnia	-0.0688106	-0.325078	0.187457	0.5987	0.87723
Oxidized low-density lipoprotein receptor 1	OLR1	1	leisure screen time	0.0441548	-0.120816	0.209125	0.599868	0.87754
Follistatin-related protein 3	FSTL3	1	ASD	-0.296607	-1.40518	0.811971	0.6	0.87754
Cell adhesion molecule-related/down-regulated by oncogenes	CDON	1	ADHD	-0.150927	-0.715487	0.413633	0.6003	0.87754
B-cell lymphoma 6 protein	BCL6	1	physical activity	-0.0621993	-0.295415	0.171017	0.601164	0.878013
Dipeptidyl peptidase 2	DPP2	1	sleep duration	-0.0235709	-0.112044	0.0649019	0.60155	0.878013
Tissue factor pathway inhibitor	TFPI	1	sleep duration	0.046424	-0.128084	0.220932	0.602085	0.878118
Kallikrein-8	kallikrein 8	1	fluid intelligence	-0.0330542	-0.157576	0.0914676	0.602875	0.878345
Collectin-11	Collectin Kidney 1	1	bipolar disorder	0.0332082	-0.0921227	0.158539	0.603538	0.878345
Hyaluronan and proteoglycan link protein 1	HPLN1	1	schizophrenia	-0.0211912	-0.101189	0.0588069	0.60363	0.878345
Retinoic acid receptor responder protein 2	TIG2	1	sleep duration	-0.0691947	-0.332669	0.19428	0.606739	0.882191
Spondin-1	Spondin-1	1	schizophrenia	0.142186	-0.400551	0.684922	0.607622	0.882593
Low-density lipoprotein receptor-related protein 8	LRP8	1	sleep duration	0.0231061	-0.0651716	0.111384	0.607947	0.882593
Membrane metallo-endopeptidase-like 1	MMEL2	1	leisure screen time	0.022973	-0.0649354	0.110881	0.608514	0.882742
Apolipoprotein L1	Apo L1	1	major depressive disorder	-0.0406496	-0.196674	0.115374	0.609604	0.883647
ICOS ligand	B7-H2	1	bipolar disorder	-0.0533388	-0.258806	0.152128	0.61089	0.884834
Plexin-C1	PLXC1	1	ASD	0.199665	-0.571866	0.971196	0.612	0.884896
N-terminal pro-BNP	N-terminal pro-BNP	1	sleep duration	0.0247106	-0.0707933	0.120214	0.612071	0.884896
Delta-like protein 1	DLL1	1	schizophrenia	0.144976	-0.416174	0.706126	0.612599	0.884896
Tumor necrosis factor ligand superfamily member 15	TNFSF15	1	ASD	0.129038	-0.370703	0.628779	0.6128	0.884896
6-phosphogluconate dehydrogenase, decarboxylating	6-Phosphogluconate dehydrogenase	1	ADHD	-0.133756	-0.653816	0.386305	0.6142	0.885042
Collectin-11	Collectin Kidney 1	1	sleep duration	0.00770284	-0.0222898	0.0376955	0.614706	0.885042
A disintegrin and metalloproteinase with thrombospondin motifs 13	ATS13	1	bipolar disorder	0.103751	-0.300303	0.507805	0.614776	0.885042
Hepatitis A virus cellular receptor 2	TIMD3	1	ADHD	0.0978631	-0.28426	0.479986	0.6157	0.885042
Tyrosine-protein kinase receptor Tie-1, soluble	sTie-1	1	sleep duration	0.0398428	-0.116201	0.195887	0.616766	0.885042
L-Selectin	sL-Selectin	1	anorexia nervosa	-0.13069	-0.642967	0.381587	0.617062	0.885042
Growth hormone receptor	GHR	1	major depressive disorder	-0.0557914	-0.27449	0.162907	0.617075	0.885042
Tumor necrosis factor ligand superfamily member 8	CD30 Ligand	1	major depressive disorder	-0.0742158	-0.365136	0.216705	0.617075	0.885042
Dipeptidyl peptidase 2	DPP2	1	schizophrenia	0.0765236	-0.223466	0.376514	0.617102	0.885042
A disintegrin and metalloproteinase with thrombospondin motifs 13	ATS13	1	ADHD	-0.143159	-0.709516	0.423197	0.6203	0.888042
Lymphocyte antigen 86	LY86	1	bipolar disorder	-0.138772	-0.688352	0.410808	0.620669	0.888042
Sialic acid-binding Ig-like lectin 7	Siglec-7	1	bipolar disorder	0.113704	-0.336851	0.56426	0.620864	0.888042
Galectin-9	LEG9	1	schizophrenia	0.164687	-0.488269	0.817643	0.621068	0.888042
Apolipoprotein L1	Apo L1	1	ASD	-0.126997	-0.631432	0.377438	0.6217	0.888277
Coagulation Factor V	Coagulation Factor V	1	bipolar disorder	0.0933054	-0.277956	0.464567	0.622311	0.88833
C-C motif chemokine 23	MPIF-1	1	physical activity	0.0707266	-0.210988	0.352441	0.622674	0.88833
Leukocyte immunoglobulin-like receptor subfamily B member 1	ILT-2	1	sleep duration	0.0110675	-0.0331521	0.0552871	0.623746	0.889189
Alpha-L-iduronidase	IDUA	1	leisure screen time	0.0266998	-0.0807158	0.134115	0.626131	0.89081
Polymeric immunoglobulin receptor	PIGR	1	leisure screen time	0.0175791	-0.053143	0.0883012	0.626131	0.89081
Endothelial cell-specific molecule 1	Endocan	1	anorexia nervosa	-0.199222	-1.00196	0.603512	0.626668	0.89081
Apolipoprotein E (isoform E2)	Apo E2	1	schizophrenia	0.243505	-0.737928	1.22494	0.626762	0.89081
Periostin	Periostin	1	ASD	-0.0948113	-0.47754	0.287918	0.6273	0.890907
Galectin-8	Galectin-8	1	anorexia nervosa	-0.284997	-1.43732	0.867325	0.627856	0.89103
C-C motif chemokine 16	HCC-4	1	leisure screen time	0.0305205	-0.0936495	0.15469	0.629982	0.892282
Membrane frizzled-related protein	MFRP	4	physical activity	0.0211989	-0.0650905	0.107488	0.630155	0.892282	0.0263597	-0.0380706	0.09079	0.422635	-0.0483288	-0.287817	0.191159	0.730659	0.597389	59.1908
Sialic acid-binding Ig-like lectin 14	SIG14	1	insomnia	0.0187666	-0.0576322	0.0951655	0.6302	0.892282
Leukocyte immunoglobulin-like receptor subfamily B member 1	ILT-2	1	insomnia	0.0244326	-0.0752948	0.12416	0.6311	0.892282
Heparin cofactor 2	Heparin cofactor II	1	bipolar disorder	0.130502	-0.403233	0.664237	0.631778	0.892282
Coagulation factor VII	Coagulation Factor VII	1	major depressive disorder	0.0205472	-0.0635496	0.104644	0.632029	0.892282
Interleukin-1 Receptor accessory protein	IL-1 R AcP	1	anorexia nervosa	-0.0561846	-0.286144	0.173774	0.632033	0.892282
Galectin-8	Galectin-8	1	physical activity	-0.063642	-0.324993	0.19771	0.633168	0.893219
Follistatin-related protein 3	FSTL3	1	schizophrenia	0.140811	-0.440502	0.722124	0.634957	0.894829
CD209 antigen	DC-SIGN	1	schizophrenia	0.10814	-0.339058	0.555337	0.635534	0.894829
CD5 antigen-like	CD5L	1	leisure screen time	0.0303061	-0.0950916	0.155704	0.635725	0.894829
Platelet glycoprotein VI	GPVI	1	sleep duration	0.0149787	-0.0472545	0.0772118	0.637115	0.895137
Contactin-2	CNTN2	1	physical activity	-0.0284843	-0.14684	0.0898715	0.637142	0.895137
Periostin	Periostin	1	bipolar disorder	-0.0619402	-0.320183	0.196302	0.638281	0.895137
WAP, Kazal, immunoglobulin, Kunitz and NTR domain-containing protein 2	WFKN2	1	sleep duration	0.00872781	-0.027668	0.0451236	0.638352	0.895137
Kallikrein-11	Kallikrein 11	1	ASD	-0.0797941	-0.413286	0.253698	0.6391	0.895137
Follistatin-related protein 3	FSTL3	1	bipolar disorder	-0.171116	-0.886578	0.544346	0.63924	0.895137
P-selectin	P-Selectin	1	physical activity	-0.0205218	-0.106329	0.0652852	0.639248	0.895137
Scavenger receptor class F member 1	SREC-I	1	anorexia nervosa	-0.134977	-0.704667	0.434714	0.64238	0.897501
Hepatitis A virus cellular receptor 2	TIMD3	1	major depressive disorder	0.0285883	-0.0920962	0.149273	0.642443	0.897501
Granulysin	Granulysin	1	leisure screen time	-0.0089698	-0.0469066	0.028967	0.643067	0.897501
Interleukin-1 receptor-like 1	IL-1 R4	1	anorexia nervosa	0.0199535	-0.0645818	0.104489	0.643633	0.897501
Alcohol dehydrogenase [NADP(+)]	AK1A1	1	leisure screen time	-0.0193411	-0.101304	0.062622	0.643723	0.897501
Periostin	Periostin	1	fluid intelligence	0.0183145	-0.0594165	0.0960454	0.644229	0.897501
Cathepsin S	CATS	1	major depressive disorder	-0.0288908	-0.151578	0.0937966	0.644412	0.897501
Heparin cofactor 2	Heparin cofactor II	1	insomnia	0.0566764	-0.184433	0.297786	0.645	0.897501
Platelet-derived growth factor receptor beta	PDGF Rb	1	fluid intelligence	-0.00864294	-0.0454636	0.0281777	0.64547	0.897501
ICOS ligand	B7-H2	1	anorexia nervosa	-0.0718539	-0.378152	0.234444	0.645671	0.897501
Interleukin-34	IL-34	1	ASD	0.139088	-0.455307	0.733483	0.6465	0.897996
Hepatitis A virus cellular receptor 2	TIMD3	1	schizophrenia	-0.0529738	-0.280023	0.174076	0.647465	0.898678
NKG2D ligand 3	ULBP-3	1	ADHD	-0.144774	-0.767815	0.478267	0.6488	0.899872
Galectin-9	LEG9	1	bipolar disorder	0.191368	-0.634209	1.01694	0.6496	0.900071
Interleukin-16	IL-16	1	sleep duration	-0.0253224	-0.134663	0.0840186	0.649893	0.900071
Oxidized low-density lipoprotein receptor 1	OLR1	1	sleep duration	-0.0247503	-0.132138	0.0826378	0.651469	0.901236
Cell adhesion molecule-related/down-regulated by oncogenes	CDON	1	ASD	-0.133391	-0.713102	0.44632	0.652	0.901236
Interleukin-9	IL-9	2	leisure screen time	0.0298241	-0.0998542	0.159502	0.65216	0.901236
Delta-like protein 1	DLL1	1	ASD	-0.240244	-1.28723	0.806746	0.6529	0.901601
Chitinase-3-like protein 1	YKL-40	1	fluid intelligence	-0.00658725	-0.0354113	0.0222368	0.654213	0.902757
Coagulation factor VII	Coagulation Factor VII	1	ADHD	0.0616527	-0.209537	0.332843	0.6559	0.904427
Platelet-activating factor acetylhydrolase	PAFAH	2	ASD	-0.060937	-0.329447	0.207573	0.656462	0.904515
Nidogen-2	NID2	2	physical activity	0.0791307	-0.270043	0.428305	0.656918	0.904515
Granzyme A	granzyme A	1	physical activity	-0.0466158	-0.25339	0.160158	0.65859	0.906159
Sialic acid-binding Ig-like lectin 14	SIG14	1	leisure screen time	0.0117057	-0.0406036	0.0640149	0.660954	0.907991
SLAM family member 7	SLAF7	2	physical activity	0.0178314	-0.0619337	0.0975965	0.661279	0.907991
Plasma protease C1 inhibitor	SERPING1	1	bipolar disorder	0.0837108	-0.290846	0.458267	0.661358	0.907991
Tumor necrosis factor ligand superfamily member 15	TNFSF15	1	major depressive disorder	-0.0344019	-0.189483	0.120679	0.66372	0.910574
Hepatocyte growth factor activator	HGFA	1	anorexia nervosa	0.0461293	-0.162636	0.254895	0.664959	0.911449
Ephrin type-A receptor 1	EphA1	1	leisure screen time	0.0253335	-0.0894884	0.140155	0.665427	0.911449
Haptoglobin	HPT	1	sleep duration	0.00174383	-0.00616933	0.00965699	0.6658	0.911449
S-formylglutathione hydrolase	Esterase D	1	bipolar disorder	0.0333663	-0.118655	0.185388	0.667064	0.911975
Interleukin-22	IL-22	1	sleep duration	0.0171405	-0.0609745	0.0952555	0.667147	0.911975
Hyaluronan and proteoglycan link protein 1	HPLN1	1	physical activity	-0.0077499	-0.0431921	0.0276923	0.668235	0.912805
Complement factor H-related protein 5	complement factor H-related 5	1	schizophrenia	-0.0734172	-0.410323	0.263489	0.669301	0.913068
Chitotriosidase-1	Chitotriosidase-1	1	fluid intelligence	-0.0055737	-0.0311796	0.0200322	0.669649	0.913068
Arylsulfatase A	Arylsulfatase A	1	insomnia	0.0448067	-0.161204	0.250818	0.6699	0.913068
A disintegrin and metalloproteinase with thrombospondin motifs 13	ATS13	1	schizophrenia	-0.0777681	-0.435852	0.280316	0.670354	0.913068
6-phosphogluconate dehydrogenase, decarboxylating	6-Phosphogluconate dehydrogenase	1	schizophrenia	-0.0465492	-0.261985	0.168886	0.671938	0.913077
Tryptase beta-2	TPSB2	1	ASD	-0.0209701	-0.118073	0.0761331	0.6721	0.913077
Osteopontin	Osteopontin	1	major depressive disorder	0.0564257	-0.204975	0.317826	0.672239	0.913077
C-C motif chemokine 15	MIP-5	1	fluid intelligence	-0.0172193	-0.0970024	0.0625638	0.672287	0.913077
Platelet-derived growth factor receptor beta	PDGF Rb	1	leisure screen time	0.00960327	-0.0350991	0.0543056	0.673717	0.91423
Bone sialoprotein 2	BSP	1	ADHD	-0.0450075	-0.254775	0.16476	0.6741	0.91423
N-terminal pro-BNP	N-terminal pro-BNP	1	ASD	-0.122404	-0.695696	0.450887	0.6756	0.914746
6-phosphogluconate dehydrogenase, decarboxylating	6-Phosphogluconate dehydrogenase	1	physical activity	-0.034654	-0.197027	0.127719	0.675727	0.914746
Endoplasmic reticulum aminopeptidase 1	ARTS1	2	ADHD	0.0485775	-0.179184	0.276338	0.675928	0.914746
Interleukin-1 receptor type 1	IL-1 sRI	1	leisure screen time	-0.0414361	-0.236348	0.153476	0.676922	0.915071
Testican-2	Testican-2	1	bipolar disorder	0.0773498	-0.287829	0.442529	0.678035	0.915071
Teratocarcinoma-derived growth factor 1	Cripto	3	schizophrenia	0.0241947	-0.0901492	0.138539	0.678347	0.915071	0.0124041	-0.109824	0.134632	0.842337	-0.0261799	-0.289413	0.237053	0.877442	0.748805	0
Tumor necrosis factor receptor superfamily member 6	Fas, soluble	1	bipolar disorder	-0.0649816	-0.372146	0.242183	0.678408	0.915071
Agouti-related protein	ART	1	sleep duration	-0.0272745	-0.156675	0.102127	0.679525	0.915071
Glypican-5	GPC5	2	bipolar disorder	0.0978843	-0.367162	0.56293	0.679944	0.915071
Complement C4b	C4b	4	insomnia	-0.0525131	-0.302121	0.197095	0.680089	0.915071	-0.0199232	-0.162995	0.123149	0.784907	0.247984	-0.481445	0.977413	0.573775	0.478396	79.1114
Neutral ceramidase	ASAH2	1	major depressive disorder	-0.0349638	-0.201388	0.131461	0.680512	0.915071
Platelet-derived growth factor receptor beta	PDGF Rb	1	physical activity	0.00840286	-0.031594	0.0483997	0.680512	0.915071
Cystatin-M	Cystatin M	1	sleep duration	-0.00892483	-0.0515826	0.0337329	0.68176	0.915123
A disintegrin and metalloproteinase with thrombospondin motifs 13	ATS13	1	fluid intelligence	-0.0255532	-0.147979	0.0968727	0.682473	0.915123
Alcohol dehydrogenase [NADP(+)]	AK1A1	1	bipolar disorder	0.0423264	-0.160532	0.245185	0.682579	0.915123
NADPH--cytochrome P450 reductase	NADPH-P450 Oxidoreductase	1	schizophrenia	0.10459	-0.397885	0.607066	0.683298	0.915123
CD209 antigen	DC-SIGN	1	sleep duration	-0.02735	-0.158765	0.104065	0.683344	0.915123
Sialic acid-binding Ig-like lectin 7	Siglec-7	1	anorexia nervosa	-0.133205	-0.773468	0.507058	0.683447	0.915123
Chitinase-3-like protein 1	YKL-40	1	physical activity	-0.00663831	-0.038665	0.0253884	0.684559	0.915656
Leptin receptor	sLeptin R	1	anorexia nervosa	-0.0310513	-0.181049	0.118946	0.684936	0.915656
Semaphorin-3E	SEM3E	1	schizophrenia	0.0226249	-0.0870721	0.132322	0.686036	0.915656
Fibroblast growth factor 19	FGF-19	2	schizophrenia	0.0563521	-0.21708	0.329784	0.686262	0.915656
Apolipoprotein E (isoform E2)	Apo E2	1	physical activity	0.101921	-0.393138	0.596979	0.686574	0.915656
C-type lectin domain family 7 member A	CLC7A	2	ASD	0.0809385	-0.314457	0.476334	0.688265	0.915656
Alcohol dehydrogenase [NADP(+)]	AK1A1	1	ASD	-0.0559169	-0.329295	0.217461	0.6885	0.915656
MHC class I polypeptide-related sequence B	MICB	5	ADHD	-0.0473154	-0.27874	0.18411	0.688627	0.915656	-0.0471928	-0.32785	0.233464	0.741725	0.222204	-0.510593	0.955001	0.59414	0.502654	0
Interleukin-9	IL-9	2	ADHD	0.0826949	-0.321798	0.487188	0.688643	0.915656
Endoplasmic reticulum aminopeptidase 1	ARTS1	2	physical activity	0.00604402	-0.0235615	0.0356495	0.689061	0.915656
Heparin cofactor 2	Heparin cofactor II	1	leisure screen time	-0.0397132	-0.234304	0.154878	0.689157	0.915656
Tumor necrosis factor ligand superfamily member 15	TNFSF15	1	fluid intelligence	0.0208131	-0.0813379	0.122964	0.689643	0.91566
Platelet glycoprotein VI	GPVI	1	major depressive disorder	0.0239499	-0.0944227	0.142322	0.691698	0.916907
Vitronectin	Vitronectin	1	major depressive disorder	-0.00406232	-0.0242015	0.0160769	0.692585	0.916907
Chitotriosidase-1	Chitotriosidase-1	1	bipolar disorder	-0.0174027	-0.103683	0.068878	0.692605	0.916907
Contactin-2	CNTN2	1	bipolar disorder	0.0558063	-0.221102	0.332714	0.692844	0.916907
Cation-independent mannose-6-phosphate receptor	IGF-II receptor	1	ADHD	-0.157821	-0.941342	0.6257	0.693	0.916907
Cathepsin B	CATB	1	schizophrenia	-0.0678385	-0.405345	0.269668	0.693618	0.916918
Apolipoprotein E (isoform E2)	Apo E2	1	major depressive disorder	-0.106352	-0.636152	0.423448	0.693993	0.916918
Protein FAM3B	FAM3B	1	ASD	0.0291986	-0.116561	0.174959	0.6946	0.916918
Granulysin	Granulysin	1	major depressive disorder	0.00944189	-0.0377478	0.0566316	0.694942	0.916918
Collectin-11	Collectin Kidney 1	1	ASD	0.0366004	-0.146678	0.219879	0.6955	0.917015
Macrophage-capping protein	CAPG	1	physical activity	0.0480142	-0.193133	0.289161	0.696356	0.917506
Interleukin-1 receptor-like 1	IL-1 R4	1	insomnia	-0.00644392	-0.0389819	0.0260941	0.6979	0.917928
Growth/differentiation factor 15	MIC-1	1	ASD	-0.122472	-0.741102	0.496157	0.698	0.917928
Cerebral dopamine neurotrophic factor	ARMEL	1	schizophrenia	-0.0730047	-0.44193	0.29592	0.698129	0.917928
L-Selectin	sL-Selectin	1	sleep duration	0.0168749	-0.0687122	0.102462	0.699171	0.918661
Kallikrein-11	Kallikrein 11	1	schizophrenia	-0.0351217	-0.215261	0.145018	0.702363	0.921452
Endothelial cell-specific molecule 1	Endocan	1	sleep duration	-0.0264476	-0.162316	0.109421	0.702819	0.921452
Tartrate-resistant acid phosphatase type 5	TrATPase	1	bipolar disorder	-0.0872671	-0.536026	0.361492	0.703099	0.921452
Netrin-4	NET4	1	physical activity	0.0254013	-0.105286	0.156088	0.703239	0.921452
Gelsolin	Gelsolin	1	fluid intelligence	-0.0411848	-0.253463	0.171093	0.703753	0.921489
Interleukin-1 receptor type 2	IL-1 sRII	1	bipolar disorder	-0.0959424	-0.592657	0.400773	0.705004	0.922489
Peptidyl-prolyl cis-trans isomerase F, mitochondrial	Cyclophilin F	1	ASD	-0.180075	-1.11501	0.754859	0.7058	0.922781
Neuropilin-1	NRP1	1	ADHD	-0.226743	-1.40988	0.956393	0.7072	0.922781
SLAM family member 7	SLAF7	2	leisure screen time	0.0164254	-0.0693799	0.102231	0.707519	0.922781
Chitotriosidase-1	Chitotriosidase-1	1	major depressive disorder	0.00745527	-0.0315102	0.0464208	0.70766	0.922781
72 kDa type IV collagenase	MMP-2	1	leisure screen time	0.0566239	-0.239325	0.352573	0.70766	0.922781
Intercellular adhesion molecule 1	sICAM-1	1	ASD	-0.0305485	-0.191621	0.130524	0.7101	0.924009
Cation-independent mannose-6-phosphate receptor	IGF-II receptor	1	leisure screen time	-0.0372705	-0.233941	0.1594	0.710318	0.924009
Neuropilin-1	NRP1	1	leisure screen time	-0.0578315	-0.362998	0.247335	0.710318	0.924009
Polymeric immunoglobulin receptor	PIGR	1	ADHD	-0.0536326	-0.337547	0.230282	0.7112	0.924009
Carbonic anhydrase 4	Carbonic Anhydrase IV	1	major depressive disorder	0.042735	-0.183795	0.269265	0.71157	0.924009
Polymeric immunoglobulin receptor	PIGR	1	ASD	0.0546112	-0.235009	0.344231	0.7117	0.924009
Endoplasmic reticulum aminopeptidase 1	ARTS1	2	ASD	0.0375881	-0.162061	0.237237	0.712125	0.924009
Complement factor B	Factor B	1	sleep duration	0.0317199	-0.136991	0.20043	0.7125	0.924009
Ephrin type-A receptor 1	EphA1	1	bipolar disorder	-0.0483026	-0.307428	0.210823	0.71485	0.926422
S-formylglutathione hydrolase	Esterase D	1	schizophrenia	-0.0196264	-0.125464	0.0862115	0.716267	0.927148
Sialic acid-binding Ig-like lectin 14	SIG14	1	bipolar disorder	-0.0248349	-0.15882	0.10915	0.716388	0.927148
NKG2D ligand 3	ULBP-3	1	schizophrenia	-0.0575679	-0.370216	0.255081	0.718183	0.928838
Interleukin-9	IL-9	2	major depressive disorder	-0.0340991	-0.220701	0.152503	0.720225	0.930843
N-acetyl-D-glucosamine kinase	NAGK	1	bipolar disorder	0.13998	-0.631911	0.91187	0.722265	0.931776
Myeloid cell surface antigen CD33	Siglec-3	1	sleep duration	0.00534374	-0.0242249	0.0349123	0.723181	0.931776
Peptidyl-prolyl cis-trans isomerase F, mitochondrial	Cyclophilin F	1	physical activity	-0.0501967	-0.327986	0.227592	0.723214	0.931776
A disintegrin and metalloproteinase with thrombospondin motifs 13	ATS13	1	insomnia	-0.0376617	-0.247414	0.172091	0.7249	0.931776
Retinoic acid receptor responder protein 2	TIG2	1	schizophrenia	-0.150221	-0.994118	0.693675	0.72717	0.931776
Protein FAM3B	FAM3B	1	leisure screen time	0.00730389	-0.0340516	0.0486594	0.729227	0.931776
Platelet-activating factor acetylhydrolase	PAFAH	2	anorexia nervosa	-0.0459831	-0.306742	0.214776	0.729623	0.931776
Tumor necrosis factor ligand superfamily member 8	CD30 Ligand	1	anorexia nervosa	-0.158516	-1.05772	0.740692	0.729711	0.931776
Interleukin-6 receptor subunit alpha	IL-6 sRa	1	physical activity	0.00983812	-0.046256	0.0659322	0.731034	0.931776
Galectin-9	LEG9	1	fluid intelligence	0.0436537	-0.206271	0.293578	0.732093	0.931776
CD209 antigen	DC-SIGN	1	ADHD	-0.137454	-0.928102	0.653194	0.7333	0.931776
Platelet glycoprotein VI	GPVI	1	leisure screen time	-0.0166608	-0.112583	0.0792618	0.733536	0.931776
Interleukin-22	IL-22	1	ADHD	-0.0817486	-0.553261	0.389764	0.734	0.931776
Alpha-(1,3)-fucosyltransferase 5	FUT5	1	leisure screen time	0.0141702	-0.0676062	0.0959466	0.734141	0.931776
L-Selectin	sL-Selectin	1	fluid intelligence	0.0186693	-0.0891084	0.126447	0.734228	0.931776
SPARC-related modular calcium-binding protein 1	SMOC1	1	physical activity	-0.0531357	-0.360087	0.253815	0.734395	0.931776
Endothelial monocyte-activating polypeptide 2	EMAP-2	1	physical activity	0.03402	-0.162505	0.230545	0.734395	0.931776
Amphiregulin	AREG	1	physical activity	-0.076958	-0.521524	0.367608	0.734395	0.931776
14-3-3 protein family	YWHAB	1	physical activity	-0.0431779	-0.292605	0.206249	0.734395	0.931776
Phosphoglycerate kinase 1	PGK1	1	physical activity	0.0753484	-0.359919	0.510616	0.734395	0.931776
Cytoskeleton-associated protein 2	CKAP2	1	physical activity	0.0424181	-0.20262	0.287456	0.734395	0.931776
Small nuclear ribonucleoprotein F	RUXF	1	physical activity	0.0120325	-0.057476	0.0815409	0.734395	0.931776
14-3-3 protein zeta/delta	YWHAZ	1	physical activity	-0.0516565	-0.350063	0.24675	0.734395	0.931776
Proteasome activator complex subunit 1	PSME1	1	physical activity	0.0292186	-0.13957	0.198007	0.734395	0.931776
Ubiquitin-conjugating enzyme E2 G2	UB2G2	1	physical activity	0.0843631	-0.40298	0.571706	0.734395	0.931776
Quinone oxidoreductase-like protein 1	QORL1	1	physical activity	0.0118175	-0.0564493	0.0800843	0.734395	0.931776
Dipeptidyl peptidase 2	DPP2	1	ASD	-0.0974753	-0.662345	0.467394	0.7352	0.931776
Sialic acid-binding Ig-like lectin 9	Siglec-9	1	bipolar disorder	0.00284479	-0.0136829	0.0193725	0.73585	0.931776
NADPH--cytochrome P450 reductase	NADPH-P450 Oxidoreductase	1	sleep duration	0.0266036	-0.128721	0.181928	0.737098	0.931776
Luteinizing hormone	Luteinizing hormone	1	sleep duration	-0.00748196	-0.0511844	0.0362205	0.73721	0.931776
Human Chorionic Gonadotropin	HCG	1	sleep duration	0.00526072	-0.0254674	0.0359888	0.73721	0.931776
N-acetyl-D-glucosamine kinase	NAGK	1	insomnia	0.0716842	-0.347506	0.490875	0.7375	0.931776
Cathepsin S	CATS	1	insomnia	-0.0240397	-0.164784	0.116705	0.7378	0.931776
Tartrate-resistant acid phosphatase type 5	TrATPase	1	ADHD	-0.111145	-0.763671	0.541382	0.7385	0.931776
Hepatocyte growth factor	HGF	1	physical activity	0.0300641	-0.14671	0.206838	0.738883	0.931776
Chitotriosidase-1	Chitotriosidase-1	1	leisure screen time	-0.00532519	-0.0366367	0.0259864	0.738883	0.931776
L-Selectin	sL-Selectin	1	bipolar disorder	-0.0610395	-0.420298	0.298219	0.73913	0.931776
Lymphocyte antigen 86	LY86	1	fluid intelligence	-0.0283074	-0.196322	0.139707	0.741235	0.933243
Coagulation factor VII	Coagulation Factor VII	1	anorexia nervosa	0.0440951	-0.217671	0.305861	0.741278	0.933243
Complement C4b	C4b	4	ASD	-0.0356359	-0.247896	0.176624	0.742114	0.933675	-0.0362542	-0.268124	0.195616	0.759261	-0.211555	-0.769382	0.346271	0.534747	0.5727	0
Platelet-derived growth factor receptor beta	PDGF Rb	1	ASD	-0.0300252	-0.21045	0.1504	0.7443	0.935687
Alpha-(1,3)-fucosyltransferase 5	FUT5	1	ASD	-0.048802	-0.342536	0.244932	0.7447	0.935687
Cathepsin H	Cathepsin H	1	fluid intelligence	-0.0142429	-0.10115	0.0726643	0.74805	0.938562
Nidogen-2	NID2	2	ASD	-0.121219	-0.860897	0.618458	0.748057	0.938562
von Willebrand factor	vWF	1	schizophrenia	0.0641822	-0.328455	0.456819	0.748677	0.938562
Osteopontin	Osteopontin	1	physical activity	-0.0410369	-0.292383	0.210309	0.748968	0.938562
N-terminal pro-BNP	N-terminal pro-BNP	1	insomnia	-0.0344549	-0.248335	0.179425	0.7522	0.941989
Cerebral dopamine neurotrophic factor	ARMEL	1	leisure screen time	0.0376461	-0.197124	0.272417	0.753304	0.942387
C-C motif chemokine 16	HCC-4	1	insomnia	-0.027663	-0.200754	0.145428	0.7541	0.942387
Tumor necrosis factor ligand superfamily member 8	CD30 Ligand	1	fluid intelligence	0.0306983	-0.161706	0.223103	0.754497	0.942387
Vitronectin	Vitronectin	1	anorexia nervosa	-0.0100335	-0.0732611	0.0531942	0.755784	0.942387
Apolipoprotein L1	Apo L1	1	leisure screen time	0.0220186	-0.117407	0.161444	0.756923	0.942387
N-acylethanolamine-hydrolyzing acid amidase	ASAHL	1	fluid intelligence	-0.00730041	-0.0535842	0.0389833	0.757209	0.942387
Macrophage-capping protein	CAPG	1	anorexia nervosa	0.126072	-0.673829	0.925973	0.757391	0.942387
Growth hormone receptor	GHR	1	insomnia	0.0445885	-0.238328	0.327505	0.7574	0.942387
Secreted frizzled-related protein 3	sFRP-3	1	ASD	0.10924	-0.58389	0.802369	0.7574	0.942387
Teratocarcinoma-derived growth factor 1	Cripto	3	ASD	0.0723632	-0.386957	0.531684	0.757488	0.942387	0.267272	-0.015123	0.549666	0.0635959	0.755516	0.249607	1.26142	0.209586	0.208684	76.9582
Interleukin-18 receptor 1	IL-18 Ra	2	bipolar disorder	-0.0192048	-0.141786	0.103377	0.758792	0.94339
Complement C4b	C4b	4	sleep duration	-0.0117143	-0.0871392	0.0637106	0.76082	0.944166	-0.0138512	-0.0525175	0.0248151	0.482612	-0.142106	-0.28527	0.00105775	0.191129	0.193232	78.2929
Fibroblast growth factor 19	FGF-19	2	leisure screen time	-0.0154623	-0.115079	0.0841541	0.760958	0.944166
Interleukin-1 Receptor accessory protein	IL-1 R AcP	1	ADHD	0.0358353	-0.195376	0.267046	0.7613	0.944166
Testican-2	Testican-2	1	insomnia	0.0317393	-0.173399	0.236877	0.7617	0.944166
Semaphorin-3E	SEM3E	1	bipolar disorder	0.0220618	-0.120877	0.165	0.762263	0.944166
Tumor necrosis factor receptor superfamily member 6	Fas, soluble	1	major depressive disorder	0.021674	-0.118837	0.162185	0.762404	0.944166
Tumor necrosis factor ligand superfamily member 8	CD30 Ligand	1	ASD	0.141724	-0.783472	1.06692	0.764	0.944511
Thrombospondin-4	TSP4	1	ASD	-0.108835	-0.819327	0.601657	0.764	0.944511
NKG2D ligand 3	ULBP-3	1	leisure screen time	-0.0265862	-0.20028	0.147107	0.764177	0.944511
Nidogen-1	Nidogen	1	schizophrenia	-0.107338	-0.810839	0.596163	0.764905	0.944795
Kallikrein-11	Kallikrein 11	1	sleep duration	0.00829607	-0.0462797	0.0628718	0.765753	0.945212
Galectin-3	Galectin-3	1	physical activity	0.0250559	-0.140128	0.19024	0.76624	0.945212
Apolipoprotein L1	Apo L1	1	schizophrenia	0.0423964	-0.239775	0.324568	0.768387	0.946822
Growth/differentiation factor 15	MIC-1	1	leisure screen time	-0.0257669	-0.198316	0.146783	0.769765	0.946822
Scavenger receptor class F member 1	SREC-I	1	bipolar disorder	-0.0503785	-0.388395	0.287638	0.770198	0.946822
Luteinizing hormone	Luteinizing hormone	1	leisure screen time	-0.0110632	-0.0854068	0.0632803	0.770541	0.946822
Hyaluronan and proteoglycan link protein 1	HPLN1	1	major depressive disorder	-0.00723324	-0.0558397	0.0413732	0.770541	0.946822
Human Chorionic Gonadotropin	HCG	1	leisure screen time	0.00777879	-0.0444937	0.0600513	0.770541	0.946822
Tumor necrosis factor receptor superfamily member 6	Fas, soluble	1	insomnia	-0.0250272	-0.193781	0.143726	0.7713	0.947027
Myeloid cell surface antigen CD33	Siglec-3	1	schizophrenia	0.0149695	-0.0866186	0.116558	0.772727	0.947027
Scavenger receptor class F member 1	SREC-I	1	fluid intelligence	0.0141456	-0.0821954	0.110487	0.773516	0.947027
Tumor necrosis factor ligand superfamily member 8	CD30 Ligand	1	sleep duration	-0.0224538	-0.17549	0.130582	0.773676	0.947027
Epidermal growth factor receptor	ERBB1	1	sleep duration	-0.0228065	-0.179185	0.133572	0.774997	0.947027
Extracellular matrix protein 1	ECM1	1	fluid intelligence	0.0358078	-0.210252	0.281868	0.775473	0.947027
Kallikrein-8	kallikrein 8	1	sleep duration	-0.014411	-0.1135	0.0846776	0.775607	0.947027
Cysteine-rich with EGF-like domain protein 1	CREL1	1	bipolar disorder	-0.0532217	-0.419429	0.312986	0.775763	0.947027
Luteinizing hormone	Luteinizing hormone	1	bipolar disorder	-0.0263541	-0.208083	0.155374	0.776232	0.947027
Human Chorionic Gonadotropin	HCG	1	bipolar disorder	0.0185302	-0.109247	0.146307	0.776232	0.947027
Lymphocyte antigen 86	LY86	1	insomnia	-0.0533568	-0.422757	0.316044	0.7771	0.947027
ICOS ligand	B7-H2	1	fluid intelligence	-0.00893013	-0.0707604	0.0529002	0.777118	0.947027
Transmembrane glycoprotein NMB	GPNMB	1	leisure screen time	0.00964633	-0.0573857	0.0766783	0.777904	0.947027
Carboxypeptidase E	CBPE	1	insomnia	0.0701995	-0.418282	0.558681	0.7782	0.947027
Nidogen-1	Nidogen	1	physical activity	-0.0419535	-0.334318	0.250411	0.778519	0.947027
Secreted frizzled-related protein 3	sFRP-3	1	insomnia	0.0408937	-0.244324	0.326111	0.7787	0.947027
Tumor necrosis factor-inducible gene 6 protein	TSG-6	1	major depressive disorder	-0.0230038	-0.184564	0.138557	0.780191	0.948232
Hepatocyte growth factor activator	HGFA	1	fluid intelligence	0.00560606	-0.0339496	0.0451617	0.781183	0.94883
Hyaluronan and proteoglycan link protein 1	HPLN1	1	fluid intelligence	-0.00449494	-0.0365954	0.0276056	0.78374	0.951326
Growth hormone receptor	GHR	1	leisure screen time	0.0267799	-0.165675	0.219234	0.785063	0.952322
Cerebral dopamine neurotrophic factor	ARMEL	1	physical activity	-0.0342237	-0.28241	0.213962	0.786952	0.954004
Chitotriosidase-1	Chitotriosidase-1	1	ADHD	-0.017046	-0.141951	0.107859	0.7891	0.955996
Tartrate-resistant acid phosphatase type 5	TrATPase	1	major depressive disorder	-0.0283478	-0.237768	0.181073	0.790774	0.957412
Chitotriosidase-1	Chitotriosidase-1	1	schizophrenia	-0.00853055	-0.0718495	0.0547884	0.791739	0.957969
Glutamate carboxypeptidase 2	PSMA	2	major depressive disorder	-0.0222118	-0.187773	0.14335	0.79259	0.958387
Neuropilin-1	NRP1	1	ASD	-0.160304	-1.37197	1.05136	0.7954	0.96049
Growth/differentiation factor 15	MIC-1	1	schizophrenia	-0.0450449	-0.385935	0.295846	0.795645	0.96049
Proprotein convertase subtilisin/kexin type 7	PCSK7	1	fluid intelligence	0.00981515	-0.064923	0.0845533	0.796873	0.96049
CD209 antigen	DC-SIGN	1	leisure screen time	-0.0263269	-0.226992	0.174339	0.797068	0.96049
Cell adhesion molecule-related/down-regulated by oncogenes	CDON	1	major depressive disorder	-0.0219835	-0.190022	0.146055	0.797634	0.96049
Luteinizing hormone	Luteinizing hormone	1	major depressive disorder	0.0110632	-0.0736058	0.0957323	0.797876	0.96049
Human Chorionic Gonadotropin	HCG	1	major depressive disorder	-0.00777879	-0.0673113	0.0517538	0.797876	0.96049
Semaphorin-3E	SEM3E	1	ADHD	0.027145	-0.181259	0.235549	0.7985	0.960632
Nidogen-2	NID2	2	insomnia	-0.0444922	-0.387326	0.298342	0.799218	0.960886
Tenascin	Tenascin	2	fluid intelligence	-0.0106413	-0.0933352	0.0720525	0.800875	0.961773
Sialic acid-binding Ig-like lectin 9	Siglec-9	1	anorexia nervosa	-0.0031102	-0.0272929	0.0210725	0.800982	0.961773
Tartrate-resistant acid phosphatase type 5	TrATPase	1	sleep duration	0.0141441	-0.0961108	0.124399	0.801478	0.961773
NKG2D ligand 3	ULBP-3	1	bipolar disorder	0.0532242	-0.36364	0.470089	0.802399	0.96227
Tumor necrosis factor ligand superfamily member 15	TNFSF15	1	ADHD	-0.0618624	-0.549662	0.425937	0.8037	0.963221
Carbonic anhydrase 4	Carbonic Anhydrase IV	1	physical activity	0.027195	-0.187914	0.242304	0.804299	0.963329
Sialic acid-binding Ig-like lectin 9	Siglec-9	1	schizophrenia	-0.00168814	-0.0150843	0.011708	0.804918	0.963462
CD5 antigen-like	CD5L	1	ASD	-0.0571735	-0.513936	0.399589	0.8062	0.963804
C-C motif chemokine 15	MIP-5	1	bipolar disorder	0.0323794	-0.226814	0.291573	0.806576	0.963804
Thioredoxin domain-containing protein 12	TXD12	1	bipolar disorder	0.0562939	-0.394694	0.507282	0.806728	0.963804
Glutamate carboxypeptidase 2	PSMA	2	ASD	-0.0542685	-0.490976	0.382439	0.807572	0.964205
Endoplasmic reticulum aminopeptidase 1	ARTS1	2	bipolar disorder	0.0119338	-0.0846726	0.10854	0.808692	0.964934
Hepatocyte growth factor activator	HGFA	1	physical activity	-0.00603729	-0.0550592	0.0429846	0.809261	0.965006
Interferon alpha/beta receptor 1	IFN-a/b R1	1	bipolar disorder	0.105187	-0.751379	0.961754	0.809799	0.96504
Cysteine-rich with EGF-like domain protein 1	CREL1	1	major depressive disorder	-0.02057	-0.188555	0.147415	0.81033	0.965067
Agouti-related protein	ART	1	ASD	0.0932993	-0.670971	0.85757	0.8109	0.965139
Glutathione S-transferase P	GSTP 1	1	schizophrenia	-0.0188645	-0.174396	0.136667	0.812094	0.965751
72 kDa type IV collagenase	MMP-2	1	major depressive disorder	-0.0440408	-0.407811	0.31973	0.812433	0.965751
Interleukin-18 receptor 1	IL-18 Ra	2	ASD	0.0216349	-0.157963	0.201233	0.813353	0.966239
Programmed cell death 1 ligand 1	B7-H1	1	ADHD	0.0674239	-0.497982	0.63283	0.8152	0.966854
Haptoglobin	HPT	1	ADHD	-0.00547602	-0.0514224	0.0404703	0.8153	0.966854
SLAM family member 7	SLAF7	2	sleep duration	0.00525749	-0.0388798	0.0493948	0.815401	0.966854
Interleukin-1 receptor type 1	IL-1 sRI	1	bipolar disorder	-0.0634624	-0.59947	0.472545	0.816494	0.967146
Interleukin-6 receptor subunit alpha	IL-6 sRa	1	bipolar disorder	0.0196979	-0.146832	0.186227	0.816667	0.967146
Complement factor B	Factor B	1	fluid intelligence	0.0250832	-0.188839	0.239005	0.818237	0.9684
Interleukin-1 receptor type 2	IL-1 sRII	1	insomnia	0.0320315	-0.244029	0.308092	0.8201	0.969224
SLAM family member 5	SLAF5	1	ASD	0.0846403	-0.645649	0.81493	0.8203	0.969224
CD209 antigen	DC-SIGN	1	anorexia nervosa	-0.0934633	-0.901859	0.714932	0.820733	0.969224
Cerebral dopamine neurotrophic factor	ARMEL	1	major depressive disorder	-0.0308013	-0.29911	0.237508	0.821979	0.969224
Neuropilin-1	NRP1	1	sleep duration	-0.0227281	-0.220722	0.175266	0.821989	0.969224
Heparin cofactor 2	Heparin cofactor II	1	ASD	0.0909108	-0.701102	0.882924	0.822	0.969224
Contactin-2	CNTN2	1	insomnia	0.0171034	-0.133189	0.167396	0.8235	0.969932
Proprotein convertase subtilisin/kexin type 9	PCSK9	1	leisure screen time	0.0110972	-0.0867783	0.108973	0.824141	0.969932
Sialic acid-binding Ig-like lectin 9	Siglec-9	1	ADHD	0.00274746	-0.021507	0.0270019	0.8243	0.969932
Cerebral dopamine neurotrophic factor	ARMEL	1	fluid intelligence	-0.0195075	-0.19279	0.153775	0.825369	0.969932
Alpha-(1,3)-fucosyltransferase 5	FUT5	1	major depressive disorder	0.010234	-0.0808	0.101268	0.825607	0.969932
Spondin-1	Spondin-1	1	anorexia nervosa	-0.109144	-1.08036	0.862069	0.82567	0.969932
Sialic acid-binding Ig-like lectin 7	Siglec-7	1	physical activity	0.0169385	-0.134828	0.168705	0.826845	0.970711
Alcohol dehydrogenase [NADP(+)]	AK1A1	1	fluid intelligence	0.00690008	-0.0553919	0.0691921	0.828126	0.970836
Spondin-1	Spondin-1	1	sleep duration	0.0180415	-0.145205	0.181288	0.828513	0.970836
Carboxypeptidase E	CBPE	1	leisure screen time	-0.0281078	-0.282901	0.226685	0.828819	0.970836
S-formylglutathione hydrolase	Esterase D	1	insomnia	-0.00980836	-0.098815	0.0791983	0.829	0.970836
Growth hormone receptor	GHR	1	schizophrenia	0.0409343	-0.333134	0.415003	0.830174	0.971611
Cysteine-rich with EGF-like domain protein 1	CREL1	1	physical activity	0.0171417	-0.140764	0.175048	0.83151	0.972574
Cystatin-M	Cystatin M	1	anorexia nervosa	-0.0273286	-0.282993	0.228336	0.834053	0.974948
Intercellular adhesion molecule 1	sICAM-1	1	ADHD	-0.0170499	-0.177681	0.143581	0.8352	0.975686
Dermatopontin	DERM	2	ADHD	0.0943973	-0.80762	0.996415	0.837484	0.977547
Cathepsin S	CATS	1	fluid intelligence	-0.00842649	-0.0891171	0.0722641	0.837823	0.977547
Neutral ceramidase	ASAH2	1	schizophrenia	-0.02828	-0.302391	0.245831	0.839753	0.979196
Peptidyl-prolyl cis-trans isomerase F, mitochondrial	Cyclophilin F	1	fluid intelligence	0.0200787	-0.177267	0.217425	0.841939	0.980409
Tyrosine-protein kinase receptor Tie-1, soluble	sTie-1	1	insomnia	0.034269	-0.302896	0.371434	0.8421	0.980409
Cell adhesion molecule-related/down-regulated by oncogenes	CDON	1	sleep duration	-0.00895952	-0.0972491	0.0793301	0.842345	0.980409
Tissue factor pathway inhibitor	TFPI	1	ASD	0.105737	-0.956391	1.16787	0.8453	0.982264
Interleukin-22	IL-22	1	fluid intelligence	0.00972002	-0.0882954	0.107735	0.845889	0.982264
Fibroblast growth factor 19	FGF-19	1	ADHD	0.0706959	-0.642712	0.784104	0.846	0.982264
P-selectin	P-Selectin	1	anorexia nervosa	-0.035525	-0.394842	0.323792	0.84635	0.982264
Vitronectin	Vitronectin	1	physical activity	-0.00143376	-0.0159527	0.0130852	0.84653	0.982264
Apolipoprotein L1	Apo L1	1	ADHD	-0.0491897	-0.554205	0.455826	0.8486	0.982455
Galectin-8	Galectin-8	1	sleep duration	0.0143033	-0.132555	0.161162	0.84861	0.982455
Leukocyte immunoglobulin-like receptor subfamily B member 1	ILT-2	1	schizophrenia	0.0139435	-0.130168	0.158055	0.849594	0.982455
C-C motif chemokine 15	MIP-5	1	leisure screen time	-0.0096428	-0.10954	0.0902548	0.849945	0.982455
SLAM family member 5	SLAF5	1	major depressive disorder	0.0227247	-0.213336	0.258785	0.850344	0.982455
WAP, Kazal, immunoglobulin, Kunitz and NTR domain-containing protein 2	WFKN2	1	ASD	-0.0214895	-0.245865	0.202886	0.8511	0.982455
Cathepsin B	CATB	1	anorexia nervosa	0.0530488	-0.503479	0.609576	0.851797	0.982455
Tryptase beta-2	TPSB2	1	bipolar disorder	0.00590834	-0.0561973	0.068014	0.852085	0.982455
Leptin receptor	sLeptin R	1	physical activity	0.00340136	-0.0324313	0.039234	0.852408	0.982455
Interleukin-16	IL-16	1	physical activity	0.0185838	-0.177543	0.214711	0.852669	0.982455
Tumor necrosis factor-inducible gene 6 protein	TSG-6	1	anorexia nervosa	0.0479846	-0.45924	0.555209	0.852902	0.982455
Fibroblast growth factor 19	FGF-19	2	bipolar disorder	0.0253829	-0.242948	0.293714	0.852912	0.982455
Sialic acid-binding Ig-like lectin 14	SIG14	1	ASD	0.0177795	-0.171984	0.207543	0.8543	0.983002
Scavenger receptor class F member 1	SREC-I	1	insomnia	-0.0168158	-0.197927	0.164296	0.8556	0.983002
Bone sialoprotein 2	BSP	1	insomnia	0.00757209	-0.0743835	0.0895277	0.8563	0.983002
Hepatocyte growth factor	HGF	1	ADHD	0.0692749	-0.681042	0.819591	0.8564	0.983002
Osteopontin	Osteopontin	1	insomnia	0.0256352	-0.25202	0.303291	0.8564	0.983002
Alpha-L-iduronidase	IDUA	1	sleep duration	0.00589368	-0.0579848	0.0697721	0.856498	0.983002
Growth hormone receptor	GHR	1	bipolar disorder	-0.0431286	-0.515168	0.42891	0.857879	0.98393
SLAM family member 7	SLAF7	2	schizophrenia	-0.026682	-0.319685	0.266321	0.858344	0.98393
Netrin-4	NET4	1	schizophrenia	0.0317199	-0.319891	0.38333	0.859654	0.984776
Proprotein convertase subtilisin/kexin type 7	PCSK7	1	ASD	-0.0327647	-0.39951	0.333981	0.861	0.984776
Leukocyte immunoglobulin-like receptor subfamily B member 1	ILT-2	1	major depressive disorder	-0.00739626	-0.0909637	0.0761712	0.862282	0.984776
Thioredoxin domain-containing protein 12	TXD12	1	ADHD	0.0611662	-0.633583	0.755915	0.863	0.984776
C-C motif chemokine 16	HCC-4	1	ADHD	0.0397546	-0.411793	0.491302	0.863	0.984776
Arylsulfatase A	Arylsulfatase A	1	bipolar disorder	-0.0343398	-0.426012	0.357332	0.863564	0.984776
P-selectin	P-Selectin	1	ADHD	0.031503	-0.330321	0.393327	0.8645	0.984776
Gelsolin	Gelsolin	1	physical activity	-0.0262882	-0.328561	0.275985	0.864653	0.984776
Osteopontin	Osteopontin	1	leisure screen time	0.0205184	-0.215747	0.256784	0.864843	0.984776
Sialic acid-binding Ig-like lectin 7	Siglec-7	1	fluid intelligence	0.0118569	-0.124733	0.148446	0.864901	0.984776
Interleukin-1 receptor type 2	IL-1 sRII	1	fluid intelligence	0.0130717	-0.13908	0.165223	0.866281	0.984776
Chitinase-3-like protein 1	YKL-40	1	sleep duration	0.00194643	-0.020887	0.0247799	0.86731	0.984776
Sialic acid-binding Ig-like lectin 7	Siglec-7	1	ADHD	0.0555911	-0.606056	0.717239	0.8692	0.984776
Bone sialoprotein 2	BSP	1	ASD	0.0176908	-0.19583	0.231212	0.871	0.984776
Neutral ceramidase	ASAH2	1	insomnia	-0.0166411	-0.217492	0.18421	0.871	0.984776
Platelet-derived growth factor receptor beta	PDGF Rb	1	ADHD	-0.0150239	-0.196783	0.166735	0.8713	0.984776
Protein FAM3D	FAM3D	1	ADHD	-0.0487192	-0.639977	0.542539	0.8717	0.984776
Tumor necrosis factor-inducible gene 6 protein	TSG-6	1	bipolar disorder	-0.0287763	-0.378198	0.320645	0.871769	0.984776
Interleukin-34	IL-34	1	insomnia	-0.0207416	-0.27266	0.231177	0.8718	0.984776
Periostin	Periostin	1	insomnia	-0.0132307	-0.175973	0.149512	0.8734	0.984776
Retinoic acid receptor responder protein 2	TIG2	1	ASD	-0.129851	-1.73475	1.47504	0.874	0.984776
Membrane frizzled-related protein	MFRP	4	ADHD	-0.0160638	-0.215586	0.183458	0.874615	0.984776	0.00112605	-0.201611	0.203863	0.991314	0.219591	-0.327703	0.766884	0.514016	0.458659	8.03617
Neutrophil collagenase	MMP-8	1	anorexia nervosa	0.0220982	-0.252792	0.296988	0.874803	0.984776
Kallikrein-8	kallikrein 8	1	bipolar disorder	-0.0343145	-0.46341	0.394781	0.875452	0.984776
Osteocalcin	Osteocalcin	1	anorexia nervosa	-0.0849328	-1.14825	0.978389	0.875598	0.984776
N-acetyl-D-glucosamine kinase	NAGK	1	leisure screen time	-0.0227835	-0.30985	0.264283	0.876383	0.984776
Ephrin type-A receptor 1	EphA1	1	fluid intelligence	0.00672921	-0.0781459	0.0916043	0.876511	0.984776
Complement factor H-related protein 5	complement factor H-related 5	1	ADHD	-0.0514127	-0.705691	0.602866	0.8776	0.984776
Low molecular weight phosphotyrosine protein phosphatase	PPAC	1	fluid intelligence	0.0019444	-0.0228268	0.0267156	0.877731	0.984776
Nidogen-1	Nidogen	1	insomnia	0.037307	-0.441802	0.516416	0.8787	0.984776
Endothelial cell-specific molecule 1	Endocan	1	major depressive disorder	-0.0199094	-0.276338	0.236519	0.87905	0.984776
Cystatin-M	Cystatin M	1	insomnia	-0.00758771	-0.105438	0.0902627	0.8792	0.984776
Melanoma-derived growth regulatory protein	MIA	1	schizophrenia	0.0225295	-0.269135	0.314194	0.879663	0.984776
Follistatin-related protein 3	FSTL3	1	sleep duration	0.0128631	-0.156151	0.181878	0.881423	0.984776
Teratocarcinoma-derived growth factor 1	Cripto	3	bipolar disorder	-0.0111469	-0.157802	0.135508	0.881575	0.984776	0.0047172	-0.17013	0.179565	0.957829	0.169734	-0.166388	0.505856	0.503284	0.449639	0
Low affinity immunoglobulin gamma Fc region receptor II-b	FCG2B	1	anorexia nervosa	-0.00612514	-0.0870782	0.0748279	0.882109	0.984776
Protein FAM3B	FAM3B	1	fluid intelligence	-0.0023129	-0.0330909	0.0284651	0.882906	0.984776
Tumor necrosis factor ligand superfamily member 15	TNFSF15	1	physical activity	-0.00860046	-0.123225	0.106024	0.883086	0.984776
Tumor necrosis factor-inducible gene 6 protein	TSG-6	1	physical activity	0.0115019	-0.142544	0.165548	0.883652	0.984776
Lymphocyte antigen 86	LY86	1	major depressive disorder	0.0186935	-0.232543	0.26993	0.884053	0.984776
Gelsolin	Gelsolin	1	sleep duration	-0.0124266	-0.18079	0.155937	0.884978	0.984776
Epidermal growth factor receptor	ERBB1	1	anorexia nervosa	0.0700044	-0.884199	1.02421	0.885665	0.984776
C-C motif chemokine 23	MPIF-1	1	insomnia	-0.0227923	-0.33744	0.291855	0.8871	0.984776
Luteinizing hormone	Luteinizing hormone	1	insomnia	-0.00526557	-0.0779569	0.0674258	0.8871	0.984776
Human Chorionic Gonadotropin	HCG	1	insomnia	0.00370233	-0.0474085	0.0548131	0.8871	0.984776
Osteopontin	Osteopontin	1	fluid intelligence	-0.0125676	-0.187505	0.16237	0.888024	0.984776
Heparin cofactor 2	Heparin cofactor II	1	ADHD	-0.0539477	-0.819162	0.711267	0.8901	0.984776
Apolipoprotein E (isoform E2)	Apo E2	1	ADHD	-0.115065	-1.77919	1.54906	0.8922	0.984776
Cathepsin B	CATB	1	ADHD	-0.03843	-0.599458	0.522598	0.8932	0.984776
S-formylglutathione hydrolase	Esterase D	1	anorexia nervosa	-0.0151946	-0.239379	0.208989	0.894319	0.984776
CD5 antigen-like	CD5L	1	insomnia	-0.0170528	-0.272004	0.237898	0.8957	0.984776
Cation-independent mannose-6-phosphate receptor	IGF-II receptor	1	insomnia	0.0200758	-0.280942	0.321093	0.896	0.984776
Interleukin-1 Receptor accessory protein	IL-1 R AcP	1	insomnia	-0.00556015	-0.0894159	0.0782956	0.8966	0.984776
Alpha-(1,3)-fucosyltransferase 5	FUT5	1	anorexia nervosa	-0.0189163	-0.305905	0.268072	0.897209	0.984776
Proprotein convertase subtilisin/kexin type 9	PCSK9	1	insomnia	0.00888132	-0.126644	0.144407	0.8978	0.984776
Melanoma-derived growth regulatory protein	MIA	1	sleep duration	0.00698282	-0.0999149	0.113881	0.898126	0.984776
Granulysin	Granulysin	1	insomnia	-0.00377827	-0.0630063	0.0554498	0.9005	0.984776
Cystatin-M	Cystatin M	1	fluid intelligence	0.00341276	-0.0500984	0.0569239	0.900524	0.984776
Plexin-C1	PLXC1	1	physical activity	-0.0112413	-0.187502	0.165019	0.900524	0.984776
Cation-independent mannose-6-phosphate receptor	IGF-II receptor	1	ASD	-0.048697	-0.843372	0.745978	0.9044	0.984776
Adhesion G protein-coupled receptor E2	EMR2	1	bipolar disorder	-0.0223454	-0.394836	0.350145	0.906403	0.984776
Interleukin-22	IL-22	1	leisure screen time	-0.00704349	-0.125766	0.111679	0.907431	0.984776
Interleukin-9	IL-9	2	anorexia nervosa	-0.0192813	-0.34506	0.306497	0.907652	0.984776
Proprotein convertase subtilisin/kexin type 9	PCSK9	1	ADHD	-0.0232797	-0.418111	0.371552	0.908	0.984776
Thrombospondin-4	TSP4	1	ADHD	0.0404716	-0.648951	0.729895	0.9084	0.984776
Plexin-C1	PLXC1	1	leisure screen time	-0.0112413	-0.204026	0.181543	0.909011	0.984776
Alpha-L-iduronidase	IDUA	1	schizophrenia	0.012653	-0.204933	0.230239	0.909257	0.984776
Interleukin-34	IL-34	1	ADHD	0.0332297	-0.539104	0.605563	0.9094	0.984776
Plasma kallikrein	Prekallikrein	1	fluid intelligence	-0.00839883	-0.15306	0.136262	0.909402	0.984776
Sialic acid-binding Ig-like lectin 14	SIG14	1	sleep duration	0.00195618	-0.031809	0.0357214	0.909594	0.984776
Macrophage-capping protein	CAPG	1	sleep duration	-0.00777304	-0.142373	0.126827	0.909883	0.984776
Glutathione S-transferase P	GSTP 1	1	bipolar disorder	-0.0109172	-0.201443	0.179608	0.91058	0.984776
Coagulation Factor V	Coagulation Factor V	1	sleep duration	0.00521822	-0.086287	0.0967234	0.911006	0.984776
Galectin-8	Galectin-8	1	insomnia	-0.0302905	-0.583253	0.522672	0.9145	0.984776
Interleukin-1 receptor-like 1	IL-1 R4	1	ASD	0.00482449	-0.0836634	0.0933123	0.9149	0.984776
Sialic acid-binding Ig-like lectin 7	Siglec-7	1	schizophrenia	-0.019366	-0.375068	0.336336	0.91502	0.984776
Interferon alpha/beta receptor 1	IFN-a/b R1	1	fluid intelligence	-0.0138674	-0.273308	0.245573	0.916565	0.984776
Retinoic acid receptor responder protein 2	TIG2	1	ADHD	0.0829345	-1.47307	1.63894	0.9168	0.984776
N-terminal pro-BNP	N-terminal pro-BNP	1	major depressive disorder	0.00956219	-0.170357	0.189481	0.917037	0.984776
Programmed cell death 1 ligand 1	B7-H1	1	insomnia	0.0210275	-0.377331	0.419386	0.9176	0.984776
Interleukin-9	IL-9	2	sleep duration	0.00382672	-0.0687469	0.0764004	0.917688	0.984776
Neutrophil collagenase	MMP-8	1	sleep duration	0.00236575	-0.0426271	0.0473586	0.917918	0.984776
Tumor necrosis factor receptor superfamily member 6	Fas, soluble	1	ADHD	-0.0233575	-0.468569	0.421854	0.9181	0.984776
C-C motif chemokine 15	MIP-5	1	ASD	-0.0199455	-0.402936	0.363045	0.9187	0.984776
Membrane frizzled-related protein	MFRP	4	bipolar disorder	-0.0116622	-0.237163	0.213838	0.919262	0.984776	-0.0491951	-0.204839	0.106449	0.535591	-0.461614	-0.81763	-0.105598	0.12619	0.115672	63.8829
Interleukin-34	IL-34	1	leisure screen time	-0.00830077	-0.170993	0.154391	0.920344	0.984776
Protein FAM3B	FAM3B	1	major depressive disorder	0.00243463	-0.0452832	0.0501525	0.920344	0.984776
ICOS ligand	B7-H2	1	insomnia	-0.00970181	-0.20291	0.183506	0.9216	0.984776
Hepatocyte growth factor-like protein	MSP	1	ADHD	0.00559673	-0.106146	0.117339	0.9218	0.984776
Plasma kallikrein	Prekallikrein	1	sleep duration	-0.00574067	-0.12039	0.108909	0.921823	0.984776
Epidermal growth factor receptor	ERBB1	1	ASD	0.0474816	-0.901738	0.996701	0.9219	0.984776
Low affinity immunoglobulin gamma Fc region receptor II-b	FCG2B	1	physical activity	-0.0012238	-0.0258096	0.0233619	0.922281	0.984776
Endoplasmic reticulum aminopeptidase 1	ARTS1	2	sleep duration	0.00300946	-0.0577877	0.0638067	0.922712	0.984776
Interleukin-1 receptor-like 1	IL-1 R4	1	bipolar disorder	-0.00289817	-0.0615682	0.0557719	0.922871	0.984776
Platelet-derived growth factor receptor beta	PDGF Rb	1	anorexia nervosa	-0.00839698	-0.180148	0.163354	0.923661	0.984776
N-acetyl-D-glucosamine kinase	NAGK	1	physical activity	0.0130191	-0.25491	0.280948	0.924126	0.984776
ADP-ribosyl cyclase/cyclic ADP-ribose hydrolase 2	BST1	1	leisure screen time	0.00278984	-0.0551707	0.0607504	0.924839	0.984776
Sialic acid-binding Ig-like lectin 9	Siglec-9	1	physical activity	0.000266295	-0.00530094	0.00583353	0.925308	0.984776
von Willebrand factor	vWF	1	physical activity	0.00801314	-0.159512	0.175538	0.925308	0.984776
Tumor necrosis factor receptor superfamily member 6	Fas, soluble	1	physical activity	0.00500168	-0.0995649	0.109568	0.925308	0.984776
Interleukin-34	IL-34	1	sleep duration	0.00451182	-0.0919524	0.100976	0.926959	0.984776
Nidogen-1	Nidogen	1	sleep duration	0.00965649	-0.197148	0.216461	0.927081	0.984776
Fibroblast growth factor 19	FGF-19	2	ASD	-0.0217114	-0.487638	0.444215	0.92723	0.984776
Macrophage-capping protein	CAPG	1	major depressive disorder	-0.0120035	-0.270795	0.246788	0.927565	0.984776
Galectin-8	Galectin-8	1	fluid intelligence	0.00848559	-0.175648	0.19262	0.928031	0.984776
Endoplasmic reticulum aminopeptidase 1	ARTS1	2	major depressive disorder	0.00178965	-0.0382107	0.04179	0.930123	0.984776
Glutathione S-transferase P	GSTP 1	1	fluid intelligence	-0.00257901	-0.0605143	0.0553563	0.930474	0.984776
Carboxypeptidase E	CBPE	1	major depressive disorder	0.0140539	-0.302716	0.330824	0.930706	0.984776
Neuropilin-1	NRP1	1	bipolar disorder	0.0355744	-0.784016	0.855165	0.932204	0.984776
Collectin-11	Collectin Kidney 1	1	anorexia nervosa	0.00780389	-0.173974	0.189581	0.932943	0.984776
Complement factor H-related protein 5	complement factor H-related 5	1	bipolar disorder	0.0164942	-0.36837	0.401358	0.933057	0.984776
Oxidized low-density lipoprotein receptor 1	OLR1	1	ASD	-0.026192	-0.638645	0.586261	0.9332	0.984776
Sialic acid-binding Ig-like lectin 9	Siglec-9	1	fluid intelligence	0.000213036	-0.00479748	0.00522355	0.933586	0.984776
L-Selectin	sL-Selectin	1	ADHD	0.0220494	-0.497433	0.541532	0.9337	0.984776
Regenerating islet-derived protein 4	REG4	1	sleep duration	0.00468332	-0.105952	0.115319	0.933878	0.984776
SPARC-related modular calcium-binding protein 1	SMOC1	1	bipolar disorder	0.0335796	-0.766685	0.833845	0.934455	0.984776
Endothelial monocyte-activating polypeptide 2	EMAP-2	1	bipolar disorder	-0.0214992	-0.533867	0.490868	0.934455	0.984776
Amphiregulin	AREG	1	bipolar disorder	0.0486342	-1.11041	1.20768	0.934455	0.984776
14-3-3 protein family	YWHAB	1	bipolar disorder	0.0272866	-0.623006	0.677579	0.934455	0.984776
Phosphoglycerate kinase 1	PGK1	1	bipolar disorder	-0.047617	-1.18242	1.08719	0.934455	0.984776
Cytoskeleton-associated protein 2	CKAP2	1	bipolar disorder	-0.0268065	-0.665656	0.612043	0.934455	0.984776
Small nuclear ribonucleoprotein F	RUXF	1	bipolar disorder	-0.00760402	-0.188822	0.173614	0.934455	0.984776
14-3-3 protein zeta/delta	YWHAZ	1	bipolar disorder	0.0326448	-0.745343	0.810632	0.934455	0.984776
Proteasome activator complex subunit 1	PSME1	1	bipolar disorder	-0.018465	-0.45852	0.42159	0.934455	0.984776
Ubiquitin-conjugating enzyme E2 G2	UB2G2	1	bipolar disorder	-0.053314	-1.32389	1.21726	0.934455	0.984776
Quinone oxidoreductase-like protein 1	QORL1	1	bipolar disorder	-0.00746819	-0.185449	0.170513	0.934455	0.984776
Semaphorin-3E	SEM3E	1	fluid intelligence	0.0018091	-0.0419589	0.0455771	0.935432	0.984776
Vitronectin	Vitronectin	1	schizophrenia	-0.00143333	-0.0365598	0.0336932	0.936256	0.984776
Tenascin	Tenascin	2	schizophrenia	0.00909814	-0.214727	0.232923	0.9365	0.984776
CD209 antigen	DC-SIGN	1	ASD	-0.0321596	-0.823323	0.759004	0.9365	0.984776
Hepatocyte growth factor activator	HGFA	1	ADHD	0.00820126	-0.195164	0.211566	0.937	0.984776
Glutathione S-transferase P	GSTP 1	1	anorexia nervosa	0.0109172	-0.263206	0.285041	0.937783	0.984776
Luteinizing hormone	Luteinizing hormone	1	fluid intelligence	0.00215996	-0.0527716	0.0570916	0.93857	0.984776
Human Chorionic Gonadotropin	HCG	1	fluid intelligence	-0.00151872	-0.0401423	0.0371048	0.93857	0.984776
Kallikrein-11	Kallikrein 11	1	leisure screen time	0.003628	-0.0888118	0.0960678	0.938685	0.984776
WAP, Kazal, immunoglobulin, Kunitz and NTR domain-containing protein 2	WFKN2	1	schizophrenia	0.00460996	-0.112885	0.122105	0.938703	0.984776
Heparin cofactor 2	Heparin cofactor II	1	anorexia nervosa	-0.0340603	-0.923619	0.855498	0.940179	0.984776
Thioredoxin domain-containing protein 12	TXD12	1	leisure screen time	0.00734363	-0.186965	0.201652	0.940951	0.984776
von Willebrand factor	vWF	1	bipolar disorder	0.0187039	-0.478636	0.516044	0.941241	0.984776
Myeloid cell surface antigen CD33	Siglec-3	1	ADHD	0.00687303	-0.176066	0.189812	0.9413	0.984776
von Willebrand factor	vWF	1	fluid intelligence	-0.0056092	-0.156905	0.145687	0.942073	0.984776
ICOS ligand	B7-H2	1	ADHD	0.0106715	-0.278804	0.300147	0.9424	0.984776
Follistatin-related protein 3	FSTL3	1	anorexia nervosa	-0.0456025	-1.29021	1.199	0.942751	0.984776
Haptoglobin	HPT	1	insomnia	-0.000702665	-0.0200322	0.0186268	0.9432	0.984776
Tenascin	Tenascin	2	ASD	0.0063211	-0.168352	0.180994	0.943455	0.984776
Platelet-activating factor acetylhydrolase	PAFAH	2	fluid intelligence	0.00319028	-0.0858408	0.0922213	0.944009	0.984776
L-Selectin	sL-Selectin	1	leisure screen time	0.00509163	-0.137947	0.14813	0.944379	0.984776
Endoplasmic reticulum aminopeptidase 1	ARTS1	2	leisure screen time	0.0011386	-0.0313183	0.0335955	0.945184	0.984776
Secreted frizzled-related protein 3	sFRP-3	1	leisure screen time	-0.00682583	-0.20215	0.188498	0.945393	0.984776
Interleukin-1 Receptor accessory protein	IL-1 R AcP	1	physical activity	-0.00185255	-0.0551062	0.0514011	0.945641	0.984776
SPARC-related modular calcium-binding protein 1	SMOC1	1	ADHD	0.0391252	-1.09728	1.17553	0.9462	0.984776
Endothelial monocyte-activating polypeptide 2	EMAP-2	1	ADHD	-0.0250498	-0.752631	0.702531	0.9462	0.984776
Amphiregulin	AREG	1	ADHD	0.0566662	-1.58922	1.70256	0.9462	0.984776
14-3-3 protein family	YWHAB	1	ADHD	0.031793	-0.891646	0.955233	0.9462	0.984776
Phosphoglycerate kinase 1	PGK1	1	ADHD	-0.055481	-1.66695	1.55598	0.9462	0.984776
Cytoskeleton-associated protein 2	CKAP2	1	ADHD	-0.0312336	-0.938423	0.875956	0.9462	0.984776
Small nuclear ribonucleoprotein F	RUXF	1	ADHD	-0.00885983	-0.266197	0.248477	0.9462	0.984776
14-3-3 protein zeta/delta	YWHAZ	1	ADHD	0.0380361	-1.06674	1.14281	0.9462	0.984776
Proteasome activator complex subunit 1	PSME1	1	ADHD	-0.0215145	-0.646409	0.60338	0.9462	0.984776
Ubiquitin-conjugating enzyme E2 G2	UB2G2	1	ADHD	-0.0621188	-1.86638	1.74214	0.9462	0.984776
Quinone oxidoreductase-like protein 1	QORL1	1	ADHD	-0.00870157	-0.261442	0.244038	0.9462	0.984776
P-selectin	P-Selectin	1	insomnia	0.00410498	-0.11602	0.12423	0.9466	0.984776
Epidermal growth factor	EGF	1	major depressive disorder	-0.00848757	-0.258018	0.241042	0.946847	0.984776
Cysteine-rich with EGF-like domain protein 1	CREL1	1	leisure screen time	0.0051425	-0.146044	0.156329	0.946847	0.984776
Scavenger receptor class F member 1	SREC-I	1	ASD	0.0180605	-0.513438	0.549559	0.9469	0.984776
Tumor necrosis factor receptor superfamily member 6	Fas, soluble	1	fluid intelligence	-0.00316773	-0.0969509	0.0906155	0.947217	0.984776
Tumor necrosis factor ligand superfamily member 8	CD30 Ligand	1	schizophrenia	-0.0168714	-0.525982	0.492239	0.948213	0.984776
6-phosphogluconate dehydrogenase, decarboxylating	6-Phosphogluconate dehydrogenase	1	ASD	-0.0173533	-0.549099	0.514392	0.949	0.984776
Fibroblast growth factor 19	FGF-19	2	sleep duration	0.00255353	-0.0757755	0.0808826	0.949054	0.984776
Adhesion G protein-coupled receptor E2	EMR2	1	major depressive disorder	0.00558969	-0.166048	0.177227	0.949106	0.984776
Luteinizing hormone	Luteinizing hormone	1	anorexia nervosa	-0.00947424	-0.308913	0.289965	0.950552	0.984776
Human Chorionic Gonadotropin	HCG	1	anorexia nervosa	0.00666154	-0.20388	0.217203	0.950552	0.984776
Oxidized low-density lipoprotein receptor 1	OLR1	1	bipolar disorder	0.0137915	-0.424326	0.451909	0.950804	0.984776
Protein FAM3D	FAM3D	1	ASD	-0.0184058	-0.607862	0.571051	0.9512	0.984776
72 kDa type IV collagenase	MMP-2	1	ASD	0.0377719	-1.1719	1.24744	0.9512	0.984776
Complement factor B	Factor B	1	ASD	0.0339217	-1.0752	1.14304	0.9522	0.984776
Tenascin	Tenascin	2	physical activity	0.0015045	-0.047745	0.050754	0.952256	0.984776
Apolipoprotein E (isoform E2)	Apo E2	1	bipolar disorder	0.0354648	-1.12836	1.19929	0.952374	0.984776
Epidermal growth factor receptor	ERBB1	1	insomnia	0.00998862	-0.318669	0.338646	0.9525	0.984776
Proprotein convertase subtilisin/kexin type 7	PCSK7	1	major depressive disorder	0.00338453	-0.109386	0.116155	0.953093	0.984776
Interferon alpha/beta receptor 1	IFN-a/b R1	1	physical activity	0.00840446	-0.271627	0.288436	0.953093	0.984776
Ephrin type-A receptor 1	EphA1	1	anorexia nervosa	-0.0110912	-0.392797	0.370614	0.954585	0.98529
Thioredoxin domain-containing protein 12	TXD12	1	anorexia nervosa	-0.0195674	-0.693651	0.654516	0.95463	0.98529
Membrane frizzled-related protein	MFRP	4	sleep duration	-0.0022669	-0.0828212	0.0782874	0.956014	0.986001	-0.0132466	-0.0508932	0.0244	0.490417	-0.0693419	-0.309053	0.170369	0.627886	0.61342	84.6723
Glypican-5	GPC5	2	insomnia	0.00779572	-0.271412	0.287003	0.956358	0.986001
Proprotein convertase subtilisin/kexin type 7	PCSK7	1	physical activity	-0.00225636	-0.0840703	0.0795576	0.956892	0.986015
Lysozyme C	Lysozyme	1	leisure screen time	-0.00246544	-0.0942766	0.0893458	0.958025	0.986261
Tumor necrosis factor receptor superfamily member 6	Fas, soluble	1	anorexia nervosa	0.0116747	-0.426198	0.449547	0.958324	0.986261
C-type lectin domain family 7 member A	CLC7A	2	major depressive disorder	-0.0030799	-0.119625	0.113465	0.958692	0.986261
N-terminal pro-BNP	N-terminal pro-BNP	1	ADHD	0.0152934	-0.58236	0.612947	0.96	0.987072
Complement factor B	Factor B	1	bipolar disorder	0.0180852	-0.725991	0.762162	0.962005	0.987721
Hepatocyte growth factor	HGF	1	leisure screen time	-0.00462525	-0.194997	0.185747	0.96202	0.987721
Kallikrein-11	Kallikrein 11	1	major depressive disorder	0.00241867	-0.101872	0.10671	0.963745	0.987721
Cation-independent mannose-6-phosphate receptor	IGF-II receptor	1	fluid intelligence	0.00372705	-0.159228	0.166682	0.964245	0.987721
NKG2D ligand 3	ULBP-3	1	major depressive disorder	0.00443104	-0.189527	0.198389	0.964286	0.987721
ADP-ribosyl cyclase/cyclic ADP-ribose hydrolase 2	BST1	1	ADHD	-0.00446552	-0.200011	0.19108	0.9643	0.987721
Kallikrein-8	kallikrein 8	1	major depressive disorder	0.00429275	-0.185014	0.193599	0.96455	0.987721
Carboxypeptidase E	CBPE	1	ASD	0.0210872	-0.92895	0.971125	0.9653	0.987721
Growth hormone receptor	GHR	1	physical activity	0.00446331	-0.196739	0.205666	0.96532	0.987721
Haptoglobin	HPT	1	leisure screen time	-0.000280996	-0.0137742	0.0132122	0.967442	0.98934
Oxidized low-density lipoprotein receptor 1	OLR1	1	ADHD	-0.012413	-0.618865	0.59404	0.968	0.98934
Cathepsin F	CATF	1	ADHD	0.0202714	-0.989054	1.0296	0.9686	0.98934
Chitotriosidase-1	Chitotriosidase-1	1	anorexia nervosa	-0.00248422	-0.12773	0.122762	0.96899	0.98934
Complement factor H-related protein 5	complement factor H-related 5	1	major depressive disorder	-0.00305861	-0.16132	0.155203	0.969784	0.989612
Leptin receptor	sLeptin R	1	ADHD	0.00297723	-0.15375	0.159704	0.9703	0.989612
Interleukin-18 receptor 1	IL-18 Ra	2	insomnia	0.00156534	-0.0841127	0.0872434	0.971435	0.989858
Interleukin-17 receptor A	IL-17 sR	1	bipolar disorder	0.00636201	-0.348942	0.361666	0.972004	0.989858
Nidogen-1	Nidogen	1	fluid intelligence	0.0046615	-0.256639	0.265962	0.972108	0.989858
N-terminal pro-BNP	N-terminal pro-BNP	1	anorexia nervosa	0.0095598	-0.548938	0.568058	0.973237	0.990476
Hepatitis A virus cellular receptor 2	TIMD3	1	insomnia	-0.00219932	-0.136526	0.132127	0.9744	0.990774
Neutral ceramidase	ASAH2	1	sleep duration	-0.00144188	-0.0901131	0.0872294	0.974575	0.990774
Testican-2	Testican-2	1	anorexia nervosa	0.00793007	-0.520414	0.536275	0.976531	0.991705
A disintegrin and metalloproteinase with thrombospondin motifs 13	ATS13	1	leisure screen time	0.00246891	-0.162056	0.166994	0.976536	0.991705
Retinoic acid receptor responder protein 2	TIG2	1	leisure screen time	-0.00518756	-0.411884	0.401509	0.980055	0.992298
Protein FAM3B	FAM3B	1	bipolar disorder	0.0012175	-0.09899	0.101425	0.981002	0.992298
Periostin	Periostin	1	physical activity	-0.00131759	-0.112362	0.109727	0.981446	0.992298
Growth/differentiation factor 15	MIC-1	1	physical activity	-0.00214725	-0.183114	0.178819	0.981446	0.992298
Layilin	Layilin	1	schizophrenia	-0.0026065	-0.224855	0.219642	0.981661	0.992298
N-acylethanolamine-hydrolyzing acid amidase	ASAHL	1	physical activity	0.00074494	-0.0649576	0.0664474	0.982271	0.992298
Sialic acid-binding Ig-like lectin 9	Siglec-9	1	insomnia	-8.87695e-05	-0.00793106	0.00775352	0.9823	0.992298
Peptidyl-prolyl cis-trans isomerase F, mitochondrial	Cyclophilin F	1	insomnia	0.00295289	-0.257919	0.263824	0.9823	0.992298
Cathepsin B	CATB	1	physical activity	0.00183192	-0.163331	0.166995	0.982656	0.992298
Netrin-4	NET4	1	leisure screen time	0.00158758	-0.141546	0.144721	0.982656	0.992298
Peptidyl-prolyl cis-trans isomerase F, mitochondrial	Cyclophilin F	1	sleep duration	-0.00164747	-0.156489	0.153194	0.983363	0.992298
Galectin-3	Galectin-3	1	anorexia nervosa	0.00569594	-0.552357	0.563749	0.984039	0.992298
Protein FAM3D	FAM3D	1	sleep duration	0.000952097	-0.0976704	0.0995746	0.984904	0.992298
Agouti-related protein	ART	1	ADHD	0.00717871	-0.756468	0.770825	0.9853	0.992298
Proprotein convertase subtilisin/kexin type 9	PCSK9	1	ASD	-0.00332866	-0.359846	0.353189	0.9854	0.992298
Complement factor B	Factor B	1	physical activity	-0.00225975	-0.245856	0.241337	0.985494	0.992298
Interleukin-18 receptor 1	IL-18 Ra	2	leisure screen time	0.000414838	-0.0460706	0.0469003	0.986045	0.992326
Sialic acid-binding Ig-like lectin 7	Siglec-7	1	insomnia	-0.00241991	-0.300384	0.295545	0.9873	0.993061
Agouti-related protein	ART	1	fluid intelligence	0.00107648	-0.160211	0.162364	0.989563	0.99481
Interleukin-17 receptor A	IL-17 sR	1	anorexia nervosa	-0.00318069	-0.517437	0.511075	0.990328	0.99481
Regenerating islet-derived protein 4	REG4	1	anorexia nervosa	0.00404764	-0.67021	0.678305	0.990612	0.99481
Intercellular adhesion molecule 1	sICAM-1	1	bipolar disorder	-0.000587104	-0.109898	0.108724	0.991601	0.995275
Complement factor B	Factor B	1	anorexia nervosa	-0.00451995	-1.0542	1.04516	0.993266	0.996419
Interleukin-17 receptor A	IL-17 sR	1	ADHD	-0.00159026	-0.423094	0.419913	0.9941	0.996729
Dipeptidyl peptidase 2	DPP2	1	ADHD	-0.00173922	-0.545703	0.542224	0.995	0.997104
Galectin-3	Galectin-3	1	fluid intelligence	-0.000227781	-0.11541	0.114954	0.996907	0.998487
Protein FAM3D	FAM3D	1	physical activity	0	-0.131507	0.131507	1	1
Interleukin-22	IL-22	1	bipolar disorder	0	-0.320276	0.320276	1	1
Galectin-9	LEG9	1	major depressive disorder	0	-0.382767	0.382767	1	1

## Sheet:  Table S5
Exposure	Abbreviation	N SNPs	Outcome	Wald ratio
				Estimate	LCI	UCI	p-value	pFDR
Hepatocyte growth factor-like protein	MSP	1	fluid intelligence	-0.206699	-0.249142	-0.164256	1.35896e-21	3.73714e-19
Hepatocyte growth factor-like protein	MSP	1	leisure screen time	0.162761	0.110734	0.214787	8.70111e-10	1.1964e-07
Apolipoprotein E (isoform E2)	Apo E2	1	leisure screen time	-0.306081	-0.415498	-0.196664	4.18744e-08	3.83849e-06
Hepatocyte growth factor-like protein	MSP	1	anorexia nervosa	0.479201	0.280679	0.677724	2.23372e-06	0.000153568
Complement C4b	C4b	1	schizophrenia	-0.284296	-0.404856	-0.163736	3.80329e-06	0.000209181
Hepatocyte growth factor-like protein	MSP	1	physical activity	-0.101987	-0.148537	-0.0554373	1.75389e-05	0.000803868
Copine-1	CPNE1	1	fluid intelligence	-0.0789693	-0.116782	-0.0411563	4.25423e-05	0.00167131
Complement C4b	C4b	1	fluid intelligence	0.0933487	0.0444139	0.142284	0.000184861	0.00635461
Low affinity immunoglobulin gamma Fc region receptor II-a	FCG2A	1	insomnia	0.239995	0.107571	0.37242	0.0003822	0.0116783
Apolipoprotein E (isoform E2)	Apo E2	1	insomnia	-0.240728	-0.386486	-0.0949693	0.001208	0.03322
Glutathione S-transferase P	GSTP 1	1	sleep duration	-0.164193	-0.266983	-0.0614035	0.00174338	0.0418422
Low molecular weight phosphotyrosine protein phosphatase	PPAC	1	sleep duration	0.0380849	0.0139943	0.0621755	0.00194494	0.0418422
Glutathione S-transferase P	GSTP 1	1	insomnia	0.36598	0.134105	0.597854	0.00197799	0.0418422
Leukocyte immunoglobulin-like receptor subfamily B member 1	ILT-2	1	bipolar disorder	0.490888	0.177624	0.804152	0.0021314	0.0418667
Endoplasmic reticulum aminopeptidase 1	ARTS1	1	fluid intelligence	0.062818	0.0204159	0.10522	0.00368835	0.0676197
Complement C4b	C4b	1	major depressive disorder	-0.102572	-0.175819	-0.0293259	0.00605698	0.104104
Low affinity immunoglobulin gamma Fc region receptor II-a	FCG2A	1	schizophrenia	0.269333	0.0736174	0.465049	0.00699266	0.104959
Sialic acid-binding Ig-like lectin 14	SIG14	1	fluid intelligence	-0.303704	-0.524809	-0.0825976	0.00709952	0.104959
Apolipoprotein E (isoform E2)	Apo E2	1	fluid intelligence	-0.112422	-0.194485	-0.0303594	0.00725173	0.104959
Transmembrane glycoprotein NMB	GPNMB	1	major depressive disorder	-0.150619	-0.263569	-0.03767	0.00895843	0.123178
Interleukin-1 receptor-like 1	IL-1 R4	1	fluid intelligence	-0.103729	-0.182029	-0.0254291	0.00941813	0.123333
Interleukin-18 receptor 1	IL-18 Ra	1	fluid intelligence	-0.374997	-0.661942	-0.0880526	0.010425	0.130313
Complement C4b	C4b	1	leisure screen time	-0.0817649	-0.144985	-0.0185445	0.0112485	0.134493
Serum amyloid A-1 protein	SAA	1	ADHD	0.332874	0.0680076	0.59774	0.01377	0.157781
Tumor necrosis factor receptor superfamily member 6	Fas, soluble	1	sleep duration	-0.0367725	-0.0670319	-0.00651302	0.0172271	0.189498
Copine-1	CPNE1	1	sleep duration	0.0364283	0.00623354	0.066623	0.0180501	0.190915
Hepatocyte growth factor-like protein	MSP	1	schizophrenia	-0.136208	-0.253952	-0.0184638	0.0233713	0.230471
Insulin-like growth factor-binding protein 7	IGFBP-7	1	sleep duration	0.156153	0.021075	0.291232	0.0234661	0.230471
Complement C4b	C4b	1	anorexia nervosa	0.237772	0.0304675	0.445076	0.0245749	0.233038
Low affinity immunoglobulin gamma Fc region receptor II-a	FCG2A	1	fluid intelligence	-0.0839585	-0.157867	-0.0100501	0.025982	0.238168
Hepatocyte growth factor-like protein	MSP	1	major depressive disorder	0.0726485	0.00829988	0.136997	0.0269138	0.238751
Endoplasmic reticulum aminopeptidase 1	ARTS1	1	insomnia	0.0857356	0.00929421	0.162177	0.02793	0.240023
Insulin-like growth factor-binding protein 7	IGFBP-7	1	insomnia	-0.348658	-0.662361	-0.0349541	0.0293799	0.244833
Copine-1	CPNE1	1	insomnia	-0.0729196	-0.139045	-0.0067937	0.03067	0.248066
Hepatocyte growth factor-like protein	MSP	1	ASD	-0.224231	-0.431458	-0.0170036	0.0339399	0.262931
Low molecular weight phosphotyrosine protein phosphatase	PPAC	1	ADHD	-0.153663	-0.296054	-0.0112718	0.03442	0.262931
Glutathione S-transferase P	GSTP 1	1	major depressive disorder	0.207104	0.0106928	0.403515	0.0387656	0.287622
Low molecular weight phosphotyrosine protein phosphatase	PPAC	1	schizophrenia	0.085146	0.00375852	0.166534	0.040318	0.287622
Low molecular weight phosphotyrosine protein phosphatase	PPAC	1	ASD	0.152622	0.00639348	0.298851	0.04079	0.287622
Hepatocyte growth factor-like protein	MSP	1	insomnia	0.0779718	0.00214207	0.153802	0.0438701	0.294801
Apolipoprotein E (isoform E2)	Apo E2	1	sleep duration	-0.066117	-0.130443	-0.00179138	0.0439522	0.294801
Serum amyloid A-1 protein	SAA	1	physical activity	-0.0652699	-0.129233	-0.00130657	0.0455003	0.297918
Tumor necrosis factor receptor superfamily member 6	Fas, soluble	1	ADHD	-0.182906	-0.363517	-0.00229415	0.0471601	0.301605
Alpha-L-iduronidase	IDUA	1	physical activity	-0.0833874	-0.166363	-0.000412047	0.0488731	0.305457
Leukocyte immunoglobulin-like receptor subfamily B member 1	ILT-2	1	ASD	-0.455982	-0.915521	0.00355727	0.0518	0.31358
Glutathione S-transferase P	GSTP 1	1	physical activity	-0.142523	-0.286558	0.00151166	0.0524534	0.31358
Arylsulfatase A	Arylsulfatase A	1	major depressive disorder	-0.399483	-0.80799	0.00902429	0.0552803	0.316989
Transmembrane glycoprotein NMB	GPNMB	1	bipolar disorder	-0.238433	-0.482301	0.00543484	0.0553289	0.316989
Interleukin-1 receptor-like 1	IL-1 R4	1	schizophrenia	-0.196209	-0.399514	0.00709596	0.0585502	0.328598
Tumor necrosis factor receptor superfamily member 6	Fas, soluble	1	schizophrenia	0.093532	-0.00546214	0.192526	0.0640516	0.349985
Alpha-L-iduronidase	IDUA	1	bipolar disorder	0.24374	-0.0152442	0.502723	0.0650962	0.349985
Contactin-2	CNTN2	1	physical activity	0.0963524	-0.00643787	0.199143	0.066179	0.349985
Transmembrane glycoprotein NMB	GPNMB	1	fluid intelligence	-0.068761	-0.143205	0.00568288	0.0702423	0.364465
2'-5'-oligoadenylate synthase 1	OAS1	1	anorexia nervosa	-0.934667	-1.96767	0.0983356	0.0761646	0.387875
Low molecular weight phosphotyrosine protein phosphatase	PPAC	1	leisure screen time	-0.0363344	-0.0770281	0.00435938	0.0801183	0.400592
Phosphoglucomutase-1	PGM1	1	fluid intelligence	-0.0619267	-0.132067	0.00821316	0.0835484	0.402661
Endoplasmic reticulum aminopeptidase 1	ARTS1	1	ADHD	0.176075	-0.0239592	0.376109	0.0844899	0.402661
Copine-1	CPNE1	1	bipolar disorder	-0.109148	-0.233323	0.0150257	0.0849249	0.402661
Tumor necrosis factor receptor superfamily member 6	Fas, soluble	1	ASD	-0.161742	-0.346831	0.0233463	0.08676	0.40439
Chitinase-3-like protein 1	YKL-40	1	ASD	-0.133595	-0.289025	0.0218346	0.09206	0.421942
Low affinity immunoglobulin gamma Fc region receptor II-a	FCG2A	1	sleep duration	-0.049699	-0.108339	0.00894079	0.0966876	0.435887
Phosphoglucomutase-1	PGM1	1	major depressive disorder	-0.0887423	-0.194614	0.0171292	0.100412	0.445378
Low molecular weight phosphotyrosine protein phosphatase	PPAC	1	physical activity	0.0352963	-0.00743219	0.0780247	0.105437	0.456129
Chitinase-3-like protein 1	YKL-40	1	anorexia nervosa	0.120577	-0.0256894	0.266842	0.106154	0.456129
Glutathione S-transferase P	GSTP 1	1	leisure screen time	0.131388	-0.030105	0.292882	0.110803	0.462029
Arylsulfatase A	Arylsulfatase A	1	ADHD	1.04555	-0.247467	2.33857	0.113	0.462029
Arylsulfatase A	Arylsulfatase A	1	physical activity	-0.305691	-0.686965	0.0755821	0.116083	0.462029
Sialic acid-binding Ig-like lectin 14	SIG14	1	ADHD	0.788114	-0.202438	1.77867	0.1189	0.462029
Complement C4b	C4b	1	bipolar disorder	-0.121526	-0.274431	0.031379	0.119294	0.462029
Interleukin-18 receptor 1	IL-18 Ra	1	schizophrenia	-0.590535	-1.33558	0.154515	0.120306	0.462029
Phosphoglucomutase-1	PGM1	1	bipolar disorder	0.1813	-0.0474582	0.410058	0.12034	0.462029
Sialic acid-binding Ig-like lectin 14	SIG14	1	major depressive disorder	-0.263555	-0.596662	0.0695526	0.120968	0.462029
Complement C4b	C4b	1	sleep duration	-0.0275413	-0.0631511	0.00806856	0.129552	0.472669
Apolipoprotein E (isoform E2)	Apo E2	1	ASD	-0.298337	-0.684426	0.0877517	0.1299	0.472669
Endoplasmic reticulum aminopeptidase 1	ARTS1	1	leisure screen time	-0.0402495	-0.0923718	0.0118727	0.130149	0.472669
Low affinity immunoglobulin gamma Fc region receptor II-a	FCG2A	1	major depressive disorder	-0.0854038	-0.196138	0.0253301	0.130629	0.472669
2'-5'-oligoadenylate synthase 1	OAS1	1	fluid intelligence	0.165965	-0.050892	0.382822	0.133614	0.477194
Transmembrane glycoprotein NMB	GPNMB	1	physical activity	-0.0798938	-0.185142	0.0253545	0.136802	0.482316
2'-5'-oligoadenylate synthase 1	OAS1	1	ASD	0.803558	-0.260666	1.86778	0.1389	0.483513
Low molecular weight phosphotyrosine protein phosphatase	PPAC	1	major depressive disorder	-0.0342581	-0.0800386	0.0115223	0.142467	0.489729
Contactin-2	CNTN2	1	insomnia	0.121359	-0.0437533	0.286472	0.1497	0.508241
Hepatocyte growth factor-like protein	MSP	1	sleep duration	-0.0246814	-0.0584893	0.0091266	0.152469	0.51133
Transmembrane glycoprotein NMB	GPNMB	1	ASD	0.260646	-0.100585	0.621876	0.1573	0.520735
Endoplasmic reticulum aminopeptidase 1	ARTS1	1	schizophrenia	0.0769235	-0.0301383	0.183985	0.159064	0.520735
Serum amyloid A-1 protein	SAA	1	fluid intelligence	-0.0419592	-0.100623	0.0167043	0.160954	0.520735
Copine-1	CPNE1	1	major depressive disorder	-0.0404656	-0.0973454	0.0164141	0.163207	0.521883
Copine-1	CPNE1	1	schizophrenia	-0.0702918	-0.169631	0.0290475	0.165486	0.523086
Alpha-L-iduronidase	IDUA	1	major depressive disorder	-0.0846703	-0.205362	0.0360212	0.169131	0.525899
L-Selectin	sL-Selectin	1	insomnia	0.358572	-0.153828	0.870973	0.1702	0.525899
Leukocyte immunoglobulin-like receptor subfamily B member 1	ILT-2	1	leisure screen time	0.090142	-0.0405085	0.220792	0.176288	0.538658
Hepatocyte growth factor-like protein	MSP	1	bipolar disorder	-0.0936004	-0.231882	0.0446807	0.184618	0.557911
2'-5'-oligoadenylate synthase 1	OAS1	1	schizophrenia	-0.396071	-0.989498	0.197355	0.190826	0.560424
Arylsulfatase A	Arylsulfatase A	1	leisure screen time	0.236216	-0.117824	0.590256	0.190978	0.560424
Contactin-2	CNTN2	1	sleep duration	0.0498524	-0.0249801	0.124685	0.191654	0.560424
Sialic acid-binding Ig-like lectin 14	SIG14	1	physical activity	-0.160103	-0.401485	0.0812788	0.193601	0.560424
Alcohol dehydrogenase [NADP(+)]	AK1A1	1	anorexia nervosa	-0.192114	-0.487846	0.103617	0.202933	0.569701
Copine-1	CPNE1	1	anorexia nervosa	-0.118517	-0.301174	0.0641386	0.203468	0.569701
Glutathione S-transferase P	GSTP 1	1	ASD	-0.405405	-1.03523	0.224423	0.2071	0.569701
Alcohol dehydrogenase [NADP(+)]	AK1A1	1	ADHD	0.17585	-0.0987919	0.450491	0.2095	0.569701
N-acylethanolamine-hydrolyzing acid amidase	ASAHL	1	fluid intelligence	0.0347205	-0.0195206	0.0889615	0.209624	0.569701
Alcohol dehydrogenase [NADP(+)]	AK1A1	1	sleep duration	-0.0329967	-0.0845472	0.0185538	0.209645	0.569701
Alpha-L-iduronidase	IDUA	1	schizophrenia	0.128286	-0.0728662	0.329439	0.211307	0.569701
Alpha-L-iduronidase	IDUA	1	fluid intelligence	0.0478516	-0.0283349	0.124038	0.218314	0.582878
Apolipoprotein E (isoform E2)	Apo E2	1	anorexia nervosa	-0.234808	-0.613995	0.144379	0.224866	0.594598
Contactin-2	CNTN2	1	ASD	-0.275684	-0.72776	0.176392	0.232	0.602676
Leukocyte immunoglobulin-like receptor subfamily B member 1	ILT-2	1	fluid intelligence	0.0586301	-0.0375761	0.154836	0.232304	0.602676
Serum amyloid A-1 protein	SAA	1	bipolar disorder	0.112791	-0.0754435	0.301026	0.240226	0.608189
Endoplasmic reticulum aminopeptidase 1	ARTS1	1	bipolar disorder	0.0826811	-0.0553724	0.220734	0.240461	0.608189
N-acylethanolamine-hydrolyzing acid amidase	ASAHL	1	bipolar disorder	0.105288	-0.071078	0.281655	0.241972	0.608189
Serum amyloid A-1 protein	SAA	1	sleep duration	0.0280008	-0.0190327	0.0750343	0.243275	0.608189
Copine-1	CPNE1	1	physical activity	0.0314733	-0.0230031	0.0859497	0.257486	0.637916
Arylsulfatase A	Arylsulfatase A	1	ASD	0.75039	-0.567415	2.0682	0.2644	0.64263
Copine-1	CPNE1	1	ASD	-0.104636	-0.288741	0.0794682	0.2653	0.64263
2'-5'-oligoadenylate synthase 1	OAS1	1	leisure screen time	-0.149518	-0.413263	0.114227	0.266521	0.64263
Alpha-L-iduronidase	IDUA	1	anorexia nervosa	-0.227015	-0.629319	0.17529	0.268736	0.64263
2'-5'-oligoadenylate synthase 1	OAS1	1	insomnia	-0.217433	-0.605958	0.171093	0.2727	0.646487
2'-5'-oligoadenylate synthase 1	OAS1	1	physical activity	0.134566	-0.1072	0.376333	0.275313	0.647103
Alpha-L-iduronidase	IDUA	1	leisure screen time	0.0513153	-0.0417177	0.144348	0.279661	0.651752
Arylsulfatase A	Arylsulfatase A	1	anorexia nervosa	0.701795	-0.585003	1.98859	0.285103	0.658851
Chitinase-3-like protein 1	YKL-40	1	bipolar disorder	-0.0542946	-0.154533	0.0459436	0.288406	0.659346
Endoplasmic reticulum aminopeptidase 1	ARTS1	1	sleep duration	0.0181925	-0.0155179	0.0519029	0.290176	0.659346
Low affinity immunoglobulin gamma Fc region receptor II-a	FCG2A	1	leisure screen time	-0.0525562	-0.150414	0.0453016	0.29251	0.659346
L-Selectin	sL-Selectin	1	major depressive disorder	0.230568	-0.203615	0.664751	0.297961	0.666173
Serum amyloid A-1 protein	SAA	1	major depressive disorder	0.0456889	-0.0420322	0.13341	0.307333	0.671567
Low molecular weight phosphotyrosine protein phosphatase	PPAC	1	bipolar disorder	-0.0519054	-0.151605	0.0477943	0.307543	0.671567
Low affinity immunoglobulin gamma Fc region receptor II-a	FCG2A	1	ADHD	-0.183967	-0.537444	0.169511	0.3077	0.671567
Insulin-like growth factor-binding protein 7	IGFBP-7	1	schizophrenia	-0.218572	-0.647117	0.209973	0.317482	0.686211
Chitinase-3-like protein 1	YKL-40	1	insomnia	-0.0272078	-0.080765	0.0263493	0.3194	0.686211
Phosphoglucomutase-1	PGM1	1	ADHD	0.168765	-0.165506	0.503036	0.3224	0.687287
Leukocyte immunoglobulin-like receptor subfamily B member 1	ILT-2	1	schizophrenia	0.120464	-0.120052	0.360979	0.326268	0.690182
Phosphoglucomutase-1	PGM1	1	insomnia	-0.0619321	-0.186414	0.0625496	0.3295	0.691698
Leukocyte immunoglobulin-like receptor subfamily B member 1	ILT-2	1	anorexia nervosa	-0.22648	-0.692665	0.239704	0.341004	0.710425
Endoplasmic reticulum aminopeptidase 1	ARTS1	1	anorexia nervosa	-0.0941823	-0.291401	0.103037	0.349282	0.72042
N-acylethanolamine-hydrolyzing acid amidase	ASAHL	1	ASD	-0.123132	-0.382377	0.136113	0.3519	0.72042
Low molecular weight phosphotyrosine protein phosphatase	PPAC	1	insomnia	-0.0254966	-0.079761	0.0287678	0.3571	0.72042
N-acylethanolamine-hydrolyzing acid amidase	ASAHL	1	insomnia	0.0459654	-0.0518832	0.143814	0.3572	0.72042
Transmembrane glycoprotein NMB	GPNMB	1	ADHD	0.16503	-0.187522	0.517582	0.3589	0.72042
L-Selectin	sL-Selectin	1	physical activity	0.185358	-0.222242	0.592959	0.372766	0.740235
Insulin-like growth factor-binding protein 7	IGFBP-7	1	ASD	-0.380615	-1.22309	0.461861	0.3759	0.740235
Tumor necrosis factor receptor superfamily member 6	Fas, soluble	1	major depressive disorder	0.0259366	-0.031587	0.0834603	0.376847	0.740235
Leukocyte immunoglobulin-like receptor subfamily B member 1	ILT-2	1	ADHD	0.199967	-0.251379	0.651313	0.3852	0.751277
Chitinase-3-like protein 1	YKL-40	1	ADHD	-0.0667872	-0.219065	0.0854904	0.39	0.755282
Low affinity immunoglobulin gamma Fc region receptor II-a	FCG2A	1	ASD	-0.152445	-0.510717	0.205827	0.4043	0.7775
Tumor necrosis factor receptor superfamily member 6	Fas, soluble	1	leisure screen time	-0.0197937	-0.0666153	0.0270278	0.407347	0.77792
L-Selectin	sL-Selectin	1	ASD	0.587911	-0.811272	1.98709	0.4102	0.777966
Contactin-2	CNTN2	1	fluid intelligence	-0.0387849	-0.13273	0.0551606	0.418423	0.788125
Complement C4b	C4b	1	ADHD	0.0855515	-0.123725	0.294828	0.423	0.789694
Insulin-like growth factor-binding protein 7	IGFBP-7	1	fluid intelligence	-0.069104	-0.238935	0.100727	0.425156	0.789694
Copine-1	CPNE1	1	leisure screen time	-0.0204372	-0.0717091	0.0308347	0.434655	0.789694
Insulin-like growth factor-binding protein 7	IGFBP-7	1	major depressive disorder	-0.102576	-0.36182	0.156667	0.438038	0.789694
Complement C4b	C4b	1	physical activity	0.0255047	-0.039186	0.0901953	0.439684	0.789694
N-acylethanolamine-hydrolyzing acid amidase	ASAHL	1	anorexia nervosa	0.0993069	-0.153596	0.35221	0.441528	0.789694
Alcohol dehydrogenase [NADP(+)]	AK1A1	1	schizophrenia	-0.0759723	-0.26958	0.117636	0.441838	0.789694
Interleukin-1 receptor-like 1	IL-1 R4	1	sleep duration	0.0243372	-0.037864	0.0865385	0.443161	0.789694
Phosphoglucomutase-1	PGM1	1	ASD	0.133155	-0.208615	0.474924	0.4451	0.789694
2'-5'-oligoadenylate synthase 1	OAS1	1	major depressive disorder	-0.12709	-0.456772	0.202591	0.449916	0.793121
Sialic acid-binding Ig-like lectin 14	SIG14	1	schizophrenia	0.226548	-0.367252	0.820348	0.454599	0.796272
Interleukin-1 receptor-like 1	IL-1 R4	1	leisure screen time	-0.0392488	-0.143649	0.0651511	0.461218	0.79831
Transmembrane glycoprotein NMB	GPNMB	1	schizophrenia	-0.0732878	-0.268382	0.121807	0.461568	0.79831
Chitinase-3-like protein 1	YKL-40	1	physical activity	-0.0120029	-0.0447338	0.0207279	0.472295	0.808364
Arylsulfatase A	Arylsulfatase A	1	sleep duration	-0.0767459	-0.287294	0.133802	0.474969	0.808364
Interleukin-1 receptor-like 1	IL-1 R4	1	ADHD	0.13451	-0.235541	0.504561	0.4762	0.808364
Insulin-like growth factor-binding protein 7	IGFBP-7	1	ADHD	-0.294242	-1.11299	0.524505	0.4812	0.811841
Interleukin-18 receptor 1	IL-18 Ra	1	ADHD	0.482654	-0.875182	1.84049	0.486	0.812843
Apolipoprotein E (isoform E2)	Apo E2	1	major depressive disorder	-0.0433134	-0.165936	0.0793094	0.488744	0.812843
Interleukin-18 receptor 1	IL-18 Ra	1	sleep duration	0.0800912	-0.147655	0.307838	0.490662	0.812843
Alcohol dehydrogenase [NADP(+)]	AK1A1	1	physical activity	-0.0271378	-0.105858	0.051582	0.499247	0.816888
N-acylethanolamine-hydrolyzing acid amidase	ASAHL	1	ADHD	0.0874107	-0.168199	0.343021	0.5027	0.816888
Alcohol dehydrogenase [NADP(+)]	AK1A1	1	insomnia	-0.0378605	-0.14912	0.073399	0.5048	0.816888
Leukocyte immunoglobulin-like receptor subfamily B member 1	ILT-2	1	physical activity	-0.0469647	-0.185038	0.091109	0.504985	0.816888
Complement C4b	C4b	1	ASD	-0.0720412	-0.285698	0.141616	0.5087	0.817211
Interleukin-18 receptor 1	IL-18 Ra	1	physical activity	-0.107876	-0.43006	0.214308	0.511663	0.817211
Tumor necrosis factor receptor superfamily member 6	Fas, soluble	1	insomnia	-0.0225612	-0.0903332	0.0452109	0.5141	0.817211
Endoplasmic reticulum aminopeptidase 1	ARTS1	1	major depressive disorder	-0.0208435	-0.0842354	0.0425484	0.519287	0.819052
Alpha-L-iduronidase	IDUA	1	insomnia	0.0436924	-0.0908648	0.17825	0.5245	0.819052
Insulin-like growth factor-binding protein 7	IGFBP-7	1	bipolar disorder	-0.183473	-0.749575	0.38263	0.525285	0.819052
Transmembrane glycoprotein NMB	GPNMB	1	sleep duration	-0.0190919	-0.0782688	0.0400851	0.527172	0.819052
Alcohol dehydrogenase [NADP(+)]	AK1A1	1	major depressive disorder	0.0309371	-0.065867	0.127741	0.53107	0.819441
Apolipoprotein E (isoform E2)	Apo E2	1	schizophrenia	0.0731399	-0.157014	0.303293	0.533382	0.819441
Low affinity immunoglobulin gamma Fc region receptor II-a	FCG2A	1	bipolar disorder	-0.0762476	-0.318317	0.165822	0.537001	0.82009
Arylsulfatase A	Arylsulfatase A	1	schizophrenia	0.236107	-0.52644	0.998654	0.543943	0.82009
Serum amyloid A-1 protein	SAA	1	schizophrenia	0.0456701	-0.102359	0.1937	0.545385	0.82009
Contactin-2	CNTN2	1	leisure screen time	0.0353699	-0.0793727	0.150112	0.545733	0.82009
Sialic acid-binding Ig-like lectin 14	SIG14	1	anorexia nervosa	-0.303063	-1.35066	0.744535	0.570711	0.843649
2'-5'-oligoadenylate synthase 1	OAS1	1	sleep duration	0.0497249	-0.122623	0.222073	0.571749	0.843649
L-Selectin	sL-Selectin	1	sleep duration	0.0650681	-0.162287	0.292423	0.574843	0.843649
Insulin-like growth factor-binding protein 7	IGFBP-7	1	leisure screen time	-0.064785	-0.292284	0.162714	0.576749	0.843649
Interleukin-18 receptor 1	IL-18 Ra	1	major depressive disorder	-0.123287	-0.556221	0.309647	0.576749	0.843649
Serum amyloid A-1 protein	SAA	1	anorexia nervosa	-0.0736498	-0.338641	0.191341	0.585933	0.844038
Interleukin-1 receptor-like 1	IL-1 R4	1	anorexia nervosa	0.102279	-0.265868	0.470426	0.586084	0.844038
Insulin-like growth factor-binding protein 7	IGFBP-7	1	physical activity	-0.0674844	-0.310856	0.175887	0.586801	0.844038
Arylsulfatase A	Arylsulfatase A	1	fluid intelligence	-0.0726017	-0.33677	0.191566	0.590122	0.844038
Transmembrane glycoprotein NMB	GPNMB	1	anorexia nervosa	0.0955654	-0.256118	0.447249	0.594314	0.844038
N-acylethanolamine-hydrolyzing acid amidase	ASAHL	1	major depressive disorder	-0.0220717	-0.1036	0.0594562	0.595688	0.844038
Glutathione S-transferase P	GSTP 1	1	ADHD	-0.166976	-0.788494	0.454543	0.5985	0.844038
L-Selectin	sL-Selectin	1	schizophrenia	-0.22616	-1.0768	0.624485	0.602302	0.845067
Chitinase-3-like protein 1	YKL-40	1	major depressive disorder	0.0114811	-0.0345467	0.0575088	0.62492	0.864422
Interleukin-1 receptor-like 1	IL-1 R4	1	major depressive disorder	-0.0294366	-0.147573	0.0887002	0.625286	0.864422
L-Selectin	sL-Selectin	1	anorexia nervosa	-0.339151	-1.71259	1.03428	0.628395	0.864422
Sialic acid-binding Ig-like lectin 14	SIG14	1	insomnia	0.0987226	-0.303177	0.500623	0.6302	0.864422
Low molecular weight phosphotyrosine protein phosphatase	PPAC	1	anorexia nervosa	0.0347643	-0.107664	0.177192	0.63237	0.864422
Chitinase-3-like protein 1	YKL-40	1	schizophrenia	0.0193254	-0.060456	0.0991068	0.634957	0.864422
Leukocyte immunoglobulin-like receptor subfamily B member 1	ILT-2	1	insomnia	0.0410156	-0.131744	0.213775	0.6417	0.867764
Alcohol dehydrogenase [NADP(+)]	AK1A1	1	leisure screen time	-0.020082	-0.105184	0.0650206	0.643723	0.867764
Phosphoglucomutase-1	PGM1	1	sleep duration	-0.0127131	-0.0680413	0.0426151	0.652456	0.872501
Phosphoglucomutase-1	PGM1	1	anorexia nervosa	0.0761903	-0.256549	0.408929	0.653582	0.872501
Sialic acid-binding Ig-like lectin 14	SIG14	1	leisure screen time	0.0615782	-0.213597	0.336754	0.660954	0.878079
Arylsulfatase A	Arylsulfatase A	1	insomnia	0.10437	-0.375498	0.584238	0.6699	0.885685
Interleukin-18 receptor 1	IL-18 Ra	1	insomnia	-0.107989	-0.612119	0.39614	0.6746	0.887632
Alcohol dehydrogenase [NADP(+)]	AK1A1	1	bipolar disorder	0.0439476	-0.166681	0.254576	0.682579	0.893854
Alcohol dehydrogenase [NADP(+)]	AK1A1	1	ASD	-0.0580586	-0.341908	0.225791	0.6885	0.897334
Interleukin-1 receptor-like 1	IL-1 R4	1	physical activity	-0.0224279	-0.13507	0.0902142	0.696356	0.902495
Tumor necrosis factor receptor superfamily member 6	Fas, soluble	1	bipolar disorder	-0.0239153	-0.145651	0.0978208	0.700209	0.902495
Chitinase-3-like protein 1	YKL-40	1	sleep duration	0.00466448	-0.0192548	0.0285838	0.702305	0.902495
Leukocyte immunoglobulin-like receptor subfamily B member 1	ILT-2	1	sleep duration	0.0147085	-0.0623222	0.0917393	0.708224	0.903869
Phosphoglucomutase-1	PGM1	1	schizophrenia	0.0337231	-0.14399	0.211436	0.709948	0.903869
Sialic acid-binding Ig-like lectin 14	SIG14	1	bipolar disorder	-0.130645	-0.835481	0.57419	0.716388	0.907865
Chitinase-3-like protein 1	YKL-40	1	fluid intelligence	-0.00542741	-0.0357034	0.0248486	0.725325	0.908856
2'-5'-oligoadenylate synthase 1	OAS1	1	bipolar disorder	0.127247	-0.590726	0.845221	0.728315	0.908856
Apolipoprotein E (isoform E2)	Apo E2	1	physical activity	-0.0182879	-0.123932	0.0873563	0.734395	0.908856
Transmembrane glycoprotein NMB	GPNMB	1	insomnia	-0.0261685	-0.178352	0.126015	0.7361	0.908856
Hepatocyte growth factor-like protein	MSP	1	ADHD	0.0349097	-0.168109	0.237928	0.7361	0.908856
Interleukin-18 receptor 1	IL-18 Ra	1	anorexia nervosa	0.231168	-1.11798	1.58031	0.737	0.908856
Serum amyloid A-1 protein	SAA	1	insomnia	0.0186299	-0.094142	0.131402	0.7461	0.91415
Phosphoglucomutase-1	PGM1	1	leisure screen time	0.0135043	-0.071571	0.0985795	0.755716	0.91415
Interleukin-18 receptor 1	IL-18 Ra	1	ASD	0.220927	-1.1767	1.61855	0.7567	0.91415
Tumor necrosis factor receptor superfamily member 6	Fas, soluble	1	anorexia nervosa	0.027995	-0.151265	0.207255	0.759538	0.91415
Tumor necrosis factor receptor superfamily member 6	Fas, soluble	1	fluid intelligence	-0.00593812	-0.0440643	0.032188	0.760166	0.91415
Endoplasmic reticulum aminopeptidase 1	ARTS1	1	physical activity	-0.00718742	-0.0536748	0.0393	0.761867	0.91415
L-Selectin	sL-Selectin	1	fluid intelligence	0.043401	-0.242805	0.329607	0.766303	0.91415
N-acylethanolamine-hydrolyzing acid amidase	ASAHL	1	sleep duration	0.00648202	-0.0366655	0.0496296	0.768419	0.91415
Contactin-2	CNTN2	1	major depressive disorder	-0.0207341	-0.161772	0.120304	0.773243	0.91415
Alpha-L-iduronidase	IDUA	1	sleep duration	0.00870864	-0.051405	0.0688223	0.776457	0.91415
Contactin-2	CNTN2	1	bipolar disorder	0.0426403	-0.256169	0.341449	0.779717	0.91415
Chitinase-3-like protein 1	YKL-40	1	leisure screen time	-0.00521866	-0.0420409	0.0316035	0.781183	0.91415
N-acylethanolamine-hydrolyzing acid amidase	ASAHL	1	physical activity	0.0101869	-0.0663495	0.0867233	0.794193	0.925437
N-acylethanolamine-hydrolyzing acid amidase	ASAHL	1	leisure screen time	-0.00933802	-0.0825467	0.0638707	0.802587	0.931272
Phosphoglucomutase-1	PGM1	1	physical activity	-0.0096459	-0.0871589	0.0678671	0.807306	0.931448
Glutathione S-transferase P	GSTP 1	1	schizophrenia	-0.0423518	-0.391527	0.306823	0.812094	0.931448
Interleukin-1 receptor-like 1	IL-1 R4	1	insomnia	-0.016831	-0.156206	0.122544	0.8129	0.931448
Alcohol dehydrogenase [NADP(+)]	AK1A1	1	fluid intelligence	0.00716437	-0.0575135	0.0718423	0.828126	0.944432
Serum amyloid A-1 protein	SAA	1	ASD	-0.0288605	-0.294064	0.236343	0.8311	0.944432
Contactin-2	CNTN2	1	ADHD	0.0415193	-0.398265	0.481304	0.8532	0.95561
Sialic acid-binding Ig-like lectin 14	SIG14	1	ASD	0.0935299	-0.90473	1.09179	0.8543	0.95561
Insulin-like growth factor-binding protein 7	IGFBP-7	1	anorexia nervosa	-0.0756885	-0.885163	0.733785	0.854592	0.95561
Interleukin-1 receptor-like 1	IL-1 R4	1	bipolar disorder	-0.0238499	-0.279355	0.231655	0.854836	0.95561
Interleukin-1 receptor-like 1	IL-1 R4	1	ASD	0.0336823	-0.340343	0.407708	0.8599	0.957378
Arylsulfatase A	Arylsulfatase A	1	bipolar disorder	-0.0799886	-0.992322	0.832345	0.863564	0.957581
Alpha-L-iduronidase	IDUA	1	ASD	-0.0320321	-0.426354	0.36229	0.8735	0.958814
Endoplasmic reticulum aminopeptidase 1	ARTS1	1	ASD	0.0165501	-0.187837	0.220937	0.8739	0.958814
Copine-1	CPNE1	1	ADHD	-0.0143218	-0.193773	0.165129	0.8757	0.958814
Interleukin-18 receptor 1	IL-18 Ra	1	bipolar disorder	0.071867	-0.864479	1.00821	0.880424	0.958814
Low affinity immunoglobulin gamma Fc region receptor II-a	FCG2A	1	anorexia nervosa	-0.0263044	-0.373957	0.321348	0.882109	0.958814
L-Selectin	sL-Selectin	1	leisure screen time	0.0271256	-0.353892	0.408143	0.889027	0.96253
Contactin-2	CNTN2	1	schizophrenia	0.0146446	-0.207669	0.236958	0.897271	0.96681
Sialic acid-binding Ig-like lectin 14	SIG14	1	sleep duration	0.0102906	-0.167333	0.187914	0.909594	0.96681
Glutathione S-transferase P	GSTP 1	1	bipolar disorder	-0.0245096	-0.452249	0.40323	0.91058	0.96681
2'-5'-oligoadenylate synthase 1	OAS1	1	ADHD	0.0597595	-0.992846	1.11237	0.9114	0.96681
L-Selectin	sL-Selectin	1	ADHD	0.067865	-1.2632	1.39893	0.9204	0.96681
Low affinity immunoglobulin gamma Fc region receptor II-a	FCG2A	1	physical activity	-0.00525562	-0.110839	0.100328	0.922281	0.96681
Tumor necrosis factor receptor superfamily member 6	Fas, soluble	1	physical activity	0.00204763	-0.0407607	0.0448559	0.925308	0.96681
Complement C4b	C4b	1	insomnia	-0.00749762	-0.167231	0.152236	0.9267	0.96681
Glutathione S-transferase P	GSTP 1	1	fluid intelligence	-0.00579	-0.135858	0.124278	0.930474	0.96681
L-Selectin	sL-Selectin	1	bipolar disorder	-0.0407068	-0.988821	0.907407	0.932937	0.96681
Apolipoprotein E (isoform E2)	Apo E2	1	bipolar disorder	0.0115572	-0.263872	0.286987	0.934455	0.96681
Glutathione S-transferase P	GSTP 1	1	anorexia nervosa	0.0245096	-0.590912	0.639931	0.937783	0.96681
Serum amyloid A-1 protein	SAA	1	leisure screen time	-0.00279728	-0.0740707	0.0684761	0.938685	0.96681
Contactin-2	CNTN2	1	anorexia nervosa	0.0158452	-0.41683	0.44852	0.94278	0.967305
Apolipoprotein E (isoform E2)	Apo E2	1	ADHD	0.0134658	-0.377654	0.404586	0.9462	0.967305
Transmembrane glycoprotein NMB	GPNMB	1	leisure screen time	0.00261947	-0.0974947	0.102734	0.959101	0.976862
Leukocyte immunoglobulin-like receptor subfamily B member 1	ILT-2	1	major depressive disorder	-0.00302998	-0.151496	0.145436	0.968093	0.982382
Alpha-L-iduronidase	IDUA	1	ADHD	-0.00513051	-0.35091	0.340649	0.9768	0.984118
Interleukin-18 receptor 1	IL-18 Ra	1	leisure screen time	-0.00513695	-0.357525	0.347251	0.977206	0.984118
N-acylethanolamine-hydrolyzing acid amidase	ASAHL	1	schizophrenia	-0.00169799	-0.138132	0.134736	0.980539	0.984118
Low molecular weight phosphotyrosine protein phosphatase	PPAC	1	fluid intelligence	0.000259531	-0.0301591	0.0306781	0.986658	0.986658

## Sheet:  Table S6
Exposure	Outcome	N SNPs	Inverse-variance weighted / Wald Ratio					Weighted-median				MR-egger
			Estimate	LCI	UCI	p-value	pFDR	Estimate	LCI	UCI	p-value	Estimate	LCI	UCI	p-value	Intercept p-value
MSP	Fluid intelligence	23	-0.0209169	-0.029375	-0.0124589	1.25e-06	5.49e-05	-0.0218337	-0.0301504	-0.013517	2.67e-07	-0.011197	-0.0359606	0.0135666	0.375504	0.412589
SERPING1	Physical Activity	21	0.039171	0.0229268	0.0554151	2.29e-06	5.49e-05	0.0372216	0.0176984	0.0567448	0.000186429	0.00719965	-0.0202168	0.0346161	0.606768	0.00752972
sTie-1	Schizophrenia	11	0.0995595	0.0487538	0.150365	0.000122647	0.00196235	0.0866275	0.0182507	0.155004	0.0130243	0.127019	-0.00792639	0.261965	0.0650608	0.666829
CATS	Schizophrenia	7	0.131577	0.0624478	0.200707	0.000191108	0.00229329	0.14098	0.0890657	0.192894	1.02e-07	0.13063	0.0073974	0.253863	0.0377447	0.984765
LRP8	Bipolar disorder	6	-0.170528	-0.264832	-0.0762245	0.000393841	0.00378087	-0.207065	-0.30266	-0.111469	2.18e-05	-0.245495	-0.473496	-0.0174942	0.0348283	0.474085
SERPING1	Schizophrenia	19	-0.0681098	-0.108606	-0.027614	0.000979124	0.00783299	-0.0771302	-0.120707	-0.0335538	0.00052214	-0.070633	-0.149604	0.00833777	0.0795968	0.941236
LRP8	Fluid intelligence	6	-0.0488278	-0.0800784	-0.0175772	0.00219593	0.0131756	-0.0556513	-0.0851196	-0.0261829	0.000214403	-0.109676	-0.168731	-0.0506206	0.00027264	0.0251881
LRP8	Physical Activity	6	-0.054599	-0.0892036	-0.0199944	0.00198527	0.0131756	-0.0705686	-0.110202	-0.0309355	0.000483365	-0.0908645	-0.169241	-0.0124886	0.0230703	0.312135
ART	Schizophrenia	5	0.0861763	0.0276879	0.144665	0.00387956	0.0200592	0.0891051	0.0270389	0.151171	0.00489576	0.0608822	-0.0633769	0.185141	0.3369	0.65113
CATS	Sleep duration	8	0.0175288	0.00540609	0.0296516	0.00459689	0.0200592	0.0204123	0.00594453	0.03488	0.00568744	0.0250791	0.00556747	0.0445907	0.0117614	0.333083
SERPING1	Major depressive disorder	20	-0.0349035	-0.0589307	-0.0108762	0.00441104	0.0200592	-0.0297675	-0.0523841	-0.0071509	0.00988966	0.0180328	-0.0208353	0.0569009	0.36318	0.00188173
sTie-1	ADHD	8	0.211777	0.0516704	0.371884	0.00952831	0.0381132	0.278804	0.118665	0.438943	0.000644109	0.210607	-0.147694	0.568909	0.249299	0.994169
MSP	Leisure screen time	23	0.0180428	0.00350839	0.0325772	0.0149714	0.0548568	0.0207741	0.00977245	0.0317757	0.000214795	-0.00179479	-0.0443664	0.0407768	0.934145	0.331124
ART	Bipolar Disorder	5	0.152816	0.0284806	0.277152	0.0159999	0.0548568	0.162934	0.0771127	0.248755	0.000198401	0.192618	-0.0951226	0.480359	0.18951	0.755628
SERPING1	Fluid intelligence	21	0.0151936	0.00246903	0.0279183	0.0192699	0.0616638	0.0174965	0.00427749	0.0307155	0.00948166	0.015625	-0.0100449	0.0412949	0.232866	0.969488
ECM1	Leisure screen time	24	0.0153928	0.00105245	0.0297332	0.0353953	0.0869296	0.0132619	-0.00624228	0.0327661	0.182637	0.0351344	-0.00590623	0.076175	0.0933662	0.314329
MICB	Leisure screen time	25	0.0117167	0.000997619	0.0224358	0.0321632	0.0869296	0.0171801	0.0035773	0.0307829	0.0133087	0.0331103	0.0109848	0.0552358	0.00335664	0.0335791
PSME1	Leisure screen time	1	-0.14527	-0.281011	-0.00952952	0.0359439	0.0869296
MSP	Physical Activity	23	-0.00875106	-0.0169402	-0.000561878	0.0362207	0.0869296	-0.0112997	-0.0210024	-0.00159712	0.0224546	-0.00479861	-0.0292417	0.0196445	0.700405	0.73592
sICAM-1	Major depressive disorder	42	-0.00803803	-0.0155417	-0.000534343	0.0357698	0.0869296	-0.00960719	-0.0204632	0.00124884	0.0828301	-0.000404264	-0.0148964	0.0140878	0.956398	0.227517
FCG2A	Insomnia	47	0.00912853	0.000442937	0.0178141	0.0394066	0.0900722	0.0118221	-0.00100665	0.0246508	0.0708919	0.0131796	-0.00327099	0.0296301	0.116357	0.569815
MSP	Anorexia Nervosa	21	-0.050791	-0.100375	-0.00120742	0.0446761	0.0919895	-0.00700939	-0.0614172	0.0473984	0.800652	-0.0573077	-0.219306	0.10469	0.488091	0.933817
CATF	Bipolar Disorder	3	-0.187504	-0.371673	-0.00333369	0.0459947	0.0919895	-0.220047	-0.326059	-0.114034	4.74e-05	1.14751	0.0714577	2.22357	0.0366071	0.0145992
ILT-2	Bipolar Disorder	51	0.0248438	0.000585402	0.0491021	0.0447218	0.0919895	0.0373476	0.00149606	0.073199	0.0411761	0.0342873	-0.00460611	0.0731808	0.0840156	0.542065
CPNE1	Fluid intelligence	25	-0.00845207	-0.0176568	0.000752677	0.0719086	0.138064	-0.00691654	-0.0181554	0.00432236	0.227747	-0.00210912	-0.0179632	0.013745	0.794293	0.335134
GHR	ADHD	6	0.156824	-0.0259384	0.339587	0.0926079	0.170968	0.200239	0.062991	0.337487	0.00424302	0.333671	-0.587686	1.25503	0.477826	0.699905
sTie-1	Fluid intelligence	11	-0.0328636	-0.0741113	0.00838403	0.118387	0.210466	-0.0605174	-0.0913565	-0.0296782	0.000119993	-0.0622489	-0.176898	0.0524007	0.287256	0.588183
SMOC1	Insomnia	9	0.0271579	-0.0102563	0.0645722	0.154828	0.256267	0.0311885	-0.0171483	0.0795254	0.206003	0.0322294	-0.0698806	0.134339	0.536159	0.916677
PSMA	Bipolar Disorder	2	-0.185221	-0.439555	0.0691121	0.153474	0.256267
FCG2B	Insomnia	48	0.00627086	-0.00252536	0.0150671	0.162334	0.259734	0.010354	-0.0027557	0.0234636	0.121629	0.00174891	-0.013421	0.0169189	0.821232	0.473314
GSTP 1	Insomnia	4	-0.0580322	-0.14206	0.0259959	0.175862	0.272302	-0.0965022	-0.171293	-0.0217112	0.0114412	-0.0403554	-0.621442	0.540731	0.89173	0.951695
CATF	Major depressive disorder	3	-0.0581061	-0.151015	0.0348027	0.220281	0.330421	-0.0498551	-0.0988949	-0.000815392	0.0463105	0.159795	-0.844423	1.16401	0.755134	0.668364
granzyme A	Schizophrenia	9	-0.0390517	-0.114197	0.0360935	0.308412	0.439034	-0.0424358	-0.125964	0.041092	0.319373	-0.0635845	-0.183231	0.0560626	0.297601	0.593488
NRP1	Schizophrenia	10	-0.0411221	-0.120673	0.0384286	0.310983	0.439034	-0.061058	-0.108591	-0.0135247	0.0118146	-0.121292	-0.248384	0.00580011	0.061412	0.127581
LRP8	Schizophrenia	6	-0.0461345	-0.142054	0.0497849	0.345841	0.474296	-0.0878162	-0.174976	-0.000655856	0.0483008	-0.248149	-0.409515	-0.0867843	0.00257778	0.00637532
PPAC	Sleep Duration	29	0.00217404	-0.00280626	0.00715435	0.39223	0.522974	0.00215073	-0.0049219	0.00922337	0.551169	0.00406105	-0.00468729	0.0128094	0.362912	0.607097
sICAM-1	Fluid intelligence	47	-0.00184027	-0.00663631	0.00295576	0.452019	0.586403	-0.0021212	-0.0101265	0.00588409	0.603523	-0.00415886	-0.0136599	0.00534216	0.390931	0.579527
CATF	Schizophrenia	3	-0.0645274	-0.241448	0.112393	0.474703	0.599625	-0.0624959	-0.145941	0.0209491	0.142129	1.08566	-0.42008	2.5914	0.157608	0.132701
HTP	Fluid intelligence	31	-0.00228051	-0.0106597	0.00609871	0.593737	0.716542	-0.00572398	-0.0161284	0.00468048	0.280914	0.0086076	-0.0113235	0.0285387	0.397304	0.238622
TrATPase	Schizophrenia	8	-0.0215674	-0.104917	0.0617826	0.612046	0.716542	-0.0456353	-0.11487	0.0235994	0.196396	-0.24754	-0.367137	-0.127943	4.98e-05	4.13e-05
PSME1	Insomnia	1	0.0505998	-0.144271	0.245471	0.610808	0.716542
TSP4	Leisure screen time	8	-0.00716182	-0.0375807	0.0232571	0.644473	0.736541	-0.00627276	-0.0351663	0.0226208	0.670467	-0.00270478	-0.0605458	0.0551362	0.926974	0.854588
GSTP 1	Sleep Duration	4	0.00919011	-0.0446573	0.0630375	0.737998	0.823812	0.0169186	-0.0150764	0.0489135	0.300013	0.209799	0.0274594	0.392138	0.0241255	0.0278896
CNTN2	Schizophrenia	35	-0.00389041	-0.0304743	0.0226935	0.774243	0.844628	-0.00732427	-0.032498	0.0178495	0.568509	-0.00857308	-0.0541138	0.0369676	0.712153	0.80255
HTP	Major depressive disorder	22	-0.005551	-0.0557414	0.0446394	0.828388	0.883614	-0.00814721	-0.0679303	0.0516358	0.78939	-0.112192	-0.209757	-0.0146277	0.0242076	0.0156074
SEM3E	Leisure screen time	46	0.000604116	-0.00892549	0.0101337	0.901118	0.939177	-0.00531873	-0.0179392	0.00730169	0.408801	0.00587349	-0.011324	0.0230709	0.503245	0.469587
SMOC1	Leisure screen time	9	-0.00158611	-0.0323889	0.0292167	0.919611	0.939177	-0.0090322	-0.042581	0.0245166	0.597726	-0.0710718	-0.141642	-0.000501499	0.048394	0.0380081
granzyme A	Bipolar Disorder	9	-0.00209843	-0.10454	0.100343	0.967975	0.967975	0.0234013	-0.0813391	0.128142	0.66146	0.0756496	-0.0757797	0.227079	0.327511	0.186849

## Sheet:  Table S7
Exposure	Outcome	N SNPs	Inverse-variance weighted / Wald Ratio					Weighted-median				MR-egger					Tissue
			Estimate	LCI	UCI	p-value	pFDR	Estimate	LCI	UCI	p-value	Estimate	LCI	UCI	p-value	Intercept p-value
sTie-1	ADHD	1	0.143814	0.0907999	0.196828	1.06e-07	5.17e-06										cortex
MSP	Fluid intelligence	2	0.0361675	0.0221415	0.0501934	4.32691e-07	1.06009e-05										cortex
sTie-1	Fluid intelligence	1	-0.0242463	-0.035383	-0.0131095	1.9801e-05	0.000323416										cortex
ECM1	Leisure screen time	1	0.0504806	0.0265985	0.0743627	3.43006e-05	0.000420182										cortex
LRP8	Bipolar disorder	1	0.177378	0.0922511	0.262505	4.42761e-05	0.000433906										cortex
CPNE1	Fluid intelligence	1	-0.0147465	-0.0227126	-0.00678027	0.000285458	0.000856374										spinalcord
CKAP2	Leisure screen time	1	0.0141908	0.00579882	0.0225828	0.000918776	0.00137816										spinalcord
LRP8	Fluid intelligence	1	0.0485992	0.0227923	0.0744061	0.000223399	0.00182442										cortex
CPNE1	Fluid intelligence	1	-0.0172117	-0.0272832	-0.00714009	0.00080972	0.00242916										hippocampus
sTie-1	Schizophrenia	1	0.0542827	0.0233897	0.0851757	0.000573415	0.0040139										cortex
TSP4	Leisure screen time	2	0.0438728	0.0175477	0.0701978	0.00108911	0.00667078										cortex
CKAP2	Leisure screen time	1	0.0135464	0.00365506	0.0234378	0.00727013	0.0109052										hippocampus
TrATPase	Schizophrenia	1	-0.0784719	-0.128458	-0.0284856	0.00209177	0.0113885										cortex
LRP8	Physical Activity	1	0.055777	0.019038	0.0925161	0.00292407	0.0130254										cortex
PPAC	Sleep duration	1	-0.0314985	-0.052204	-0.010793	0.00286729	0.0130254										cortex
LRP8	Schizophrenia	1	0.10289	0.0329959	0.172783	0.00391118	0.0159707										cortex
HTP	ASD	1	0.0511269	0.0125882	0.0896657	0.00931806	0.0351219										cortex
SERPING1	Fluid intelligence	2	0.0216998	0.00323626	0.0401632	0.0212505	0.0616348										cortex
SERPING1	Schizophrenia	2	-0.04373	-0.0809764	-0.00648365	0.0213835	0.0616348										cortex
CATS	Schizophrenia	3	0.0605194	0.00904974	0.111989	0.0211902	0.0616348	0.0556174	0.0264475	0.0847872	0.000186218	-0.03816	-0.115597	0.0392769	0.33412	0.0077693	cortex
NRP1	Schizophrenia	1	-0.121571	-0.222244	-0.020898	0.0179418	0.0616348										cortex
CKAP2	Leisure screen time	4	0.00901788	0.00108979	0.016946	0.0257887	0.0702026	0.00942656	0.00125056	0.0176026	0.0238368	0.0197532	0.00192663	0.0375797	0.0298715	0.187569	cortex
CATF	Bipolar Disorder	2	-0.0509976	-0.0969508	-0.00504449	0.0296213	0.0763916										cortex
CPNE1	Fluid intelligence	4	-0.0141609	-0.027339	-0.000982848	0.035192	0.0862204	-0.0132972	-0.0208071	-0.00578723	0.000519821	-0.0160208	-0.0458673	0.0138258	0.292776	0.884805	cortex
MICB	Leisure screen time	7	-0.00771	-0.0154566	3.66e-05	0.0510934	0.119218	-0.00630156	-0.0152281	0.00262495	0.166477	0.0059152	-0.0111244	0.0229548	0.496257	0.0784787	cortex
GTS 1	Insomnia	3	0.0278387	-0.00242588	0.0581033	0.07141	0.159049	0.0238914	0.0103996	0.0373832	0.000519067	-0.0138481	-0.138418	0.110722	0.82752	0.49399	cortex
MSP	Leisure screen time	2	-0.0355017	-0.075324	0.00432068	0.0805836	0.171678										cortex
MSP	Physical Activity	2	0.0357774	-0.00682142	0.0783762	0.0997408	0.203637										cortex
GTS 1	Sleep Duration	3	-0.00456291	-0.0102049	0.00107903	0.11294	0.221362	-0.00510725	-0.0109082	0.000693744	0.0844246	-0.012193	-0.0321106	0.00772473	0.230207	0.433694	cortex
FCG2B	Insomnia	3	-0.0262682	-0.0592207	0.00668419	0.118194	0.222751	-0.0265581	-0.0646967	0.0115805	0.172305	-0.0150571	-0.0914872	0.0613731	0.699406	0.750005	cortex
EMAP-2	Leisure screen time	2	-0.0207849	-0.0475845	0.00601476	0.128491	0.233187										cortex
CBPE	Fluid intelligence	2	0.0190843	-0.00801071	0.0461794	0.167434	0.293009										cortex
SERPING1	Major depressive disorder	2	-0.0206243	-0.052218	0.0109695	0.200737	0.339176										cortex
FCG2A	Insomnia	1	0.0238864	-0.0137553	0.0615282	0.213596	0.344955										cortex
CATF	Major depressive disorder	2	-0.0231149	-0.059911	0.0136811	0.218237	0.344955										cortex
RUXF	Leisure screen time	1	-0.0182061	-0.0477971	0.0113849	0.227863	0.348915										cortex
GHR	ADHD	2	-0.064856	-0.179392	0.0496799	0.267072	0.396562										cortex
CATS	Sleep Duration	3	0.00822548	-0.00682213	0.0232731	0.284001	0.409295	0.00755574	-0.000998485	0.01611	0.0834181	-0.0194097	-0.0423876	0.00356823	0.0978025	0.0120779	cortex
PSMA	Bipolar Disorder	1	0.0222476	-0.0198092	0.0643043	0.29983	0.419761										cortex
EMAP-2	Insomnia	2	-0.0170329	-0.0519735	0.0179076	0.339349	0.461892										cortex
CKAP2	Insomnia	1	-0.00416647	-0.0164428	0.00810984	0.505926	0.505926										spinalcord
CATF	Schizophrenia	2	-0.0151848	-0.0510011	0.0206315	0.406	0.523526										cortex
SMOC1	Insomnia	2	-0.00983499	-0.0326836	0.0130136	0.398866	0.523526										cortex
SEM3E	Leisure screen time	1	-0.0127057	-0.0471863	0.0217749	0.470158	0.561896										cortex
MSP	Anorexia Nervosa	2	0.0879248	-0.143224	0.319073	0.455948	0.561896										cortex
ILT-2	Bipolar Disorder	1	-0.0136989	-0.050784	0.0233863	0.469071	0.561896										cortex
HTP	Fluid intelligence	2	-0.00757441	-0.0293814	0.0142325	0.496016	0.578685										cortex
SMOC1	Leisure screen time	2	0.00966811	-0.0304948	0.049831	0.637064	0.725957										cortex
CKAP2	Insomnia	1	-0.00212663	-0.0153837	0.0111304	0.753211	0.753211										hippocampus
CKAP2	Insomnia	3	-0.00165079	-0.0135541	0.0102525	0.785764	0.875056	-0.00177391	-0.0138396	0.0102918	0.773227	-0.00548433	-0.0514734	0.0405047	0.815193	0.865685	cortex
SERPING1	Physical Activity	2	-0.00111513	-0.0176008	0.0153705	0.894528	0.92359										cortex
1433Z	Insomnia	1	-0.00197402	-0.0243698	0.0204218	0.862843	0.92359										cortex
RUXF	Insomnia	1	-0.00311053	-0.0426798	0.0364587	0.877553	0.92359										cortex
UB2G2	Insomnia	2	0.00128027	-0.0196873	0.0222479	0.904741	0.92359										cortex
UB2G2	Leisure screen time	2	0.000543947	-0.0312109	0.0322988	0.973217	0.973217										cortex

## Sheet:  Table S8
Protein name	Abbreviation	Uniprot ID	Entrez gene ID	Genetically instrumented				Causal association observed
				CSF	Brain	Plasma	Brain (eQTL)	CSF	Brain	Plasma	Brain (eQTL)
Leukocyte immunoglobulin-like receptor subfamily B member 1	ILT-2	Q8NHL6	LILRB1	x	x	x	x	x	x
Extracellular matrix protein 1	ECM1	Q16610	ECM1	x		x	x	x			x
Glutamate carboxypeptidase 2	PSMA	Q04609	FOLH1	x		x	x	x
Growth hormone receptor	GHR	P10912	GHR	x		x	x	x
Low affinity immunoglobulin gamma Fc region receptor II-b	FCG2B	P31994	FCGR2B	x		x	x	x
MHC class I polypeptide-related sequence B	MICB	Q29980	MICB	x		x	x	x
Neuropilin-1	NRP1	O14786	NRP1	x		x	x	x
Semaphorin-3E	SEM3E	O15041	SEMA3E	x		x	x	x
Thrombospondin-4	TSP4	P35443	THBS4	x		x	x	x			x
Contactin-2	CNTN2	Q02246	CNTN2	x	x	x		x
Carboxypeptidase E	CBPE	P16870	CPE	x			x	x
Apolipoprotein E (isoform E2)	Apo E2	P02649	APOE	x	x			x	x
72 kDa type IV collagenase	MMP-2	P08253	MMP2	x				x
Membrane frizzled-related protein	MFRP	Q9BY79	MFRP	x				x
Secreted frizzled-related protein 3	sFRP-3	Q92765	FRZB	x				x
SLAM family member 5	SLAF5	Q9UIB8	CD84	x				x
Cathepsin S	CATS	P25774	CTSS	x		x	x	x		x
Haptoglobin	HPT	P00738	HP	x		x	x	x			x
SPARC-related modular calcium-binding protein 1	SMOC1	Q9H4F8	SMOC1	x		x	x	x
Agouti-related protein	ART	O00253	AGRP	x		x		x		x
Granzyme A	granzyme A	P12544	GZMA	x		x		x
Intercellular adhesion molecule 1	sICAM-1	P05362	ICAM1	x		x		x
Proteasome activator complex subunit 1	PSME1	Q06323	PSME1	x		x		x
14-3-3 protein zeta/delta	YWHAZ	P63104	YWHAZ	x			x	x
Cytoskeleton-associated protein 2	CKAP2	Q8WWK9	CKAP2	x			x	x			x
Endothelial monocyte-activating polypeptide 2	EMAP-2	Q12904	AIMP1	x			x	x
Small nuclear ribonucleoprotein F	RUXF	P62306	SNRPF	x			x	x
Ubiquitin-conjugating enzyme E2 G2	UB2G2	P60604	UBE2G2	x			x	x
14-3-3 protein family	YWHAB	P63104	YWHAB	x				x
Amphiregulin	AREG	P15514	AREG	x				x
B-cell lymphoma 6 protein	BCL6	P41182	BCL6	x				x
Cathepsin B	CATB	P07858	CTSB	x				x
Phosphoglycerate kinase 1	PCK1	P00558	PGK1	x				x
Quinone oxidoreductase-like protein 1	QORL1	O95825	CRYZL1	x				x
Glutathione S-transferase P	GSTP1	P09211	GSTP1	x	x	x	x	x	x
Cathepsin F	CATF	Q9UBX1	CTSF	x		x	x	x
Tyrosine-protein kinase receptor Tie-1, soluble	sTie-1	P35590	TIE1	x		x	x	x		x	x
Hepatocyte growth factor-like protein	MSP	P26927	MST1	x	x	x	x	x	x	x	x
Low-density lipoprotein receptor-related protein 8	LRP8	Q14114	LRP8	x		x	x	x		x	x
Plasma protease C1 inhibitor	SERPING1	P05155	SERPING1	x		x	x	x		x
Interleukin-36 alpha	IL-1F6	Q9UHA7	IL36A	x				x
Low molecular weight phosphotyrosine protein phosphatase	PPAC	P24666	ACP1	x	x	x	x		x		x
Tartrate-resistant acid phosphatase type 5	TrATPase	P13686	ACP5	x		x	x
Copine-1	CPNE1	Q99829	CPNE1		x	x	x		x		x
Low affinity immunoglobulin gamma Fc region receptor II-a	FGC2A	P12318	FCGR2A		x	x	x		x
Alcohol dehydrogenase [NADP(+)]	AK1A1	P14550	AKR1A1	x	x
Alpha-L-iduronidase	IDUA	P35475	IDUA	x	x
Arylsulfatase A	ARSA	P15289	ARSA	x	x
Chitinase-3-like protein 1	YKL-40	P36222	CHI3L1	x	x
Complement C4b	C4b	P0C0L5	C4B	x	x				x
Endoplasmic reticulum aminopeptidase 1	ARTS1	Q9NZ08	ERAP1	x	x
Interleukin-1 receptor-like 1	IL-1 R4	Q01638	IL1RL1	x	x
Interleukin-18 receptor 1	IL-18 Ra	Q13478	IL18R1	x	x
L-Selectin	sL-Selectin	P14151	SELL	x	x
N-acylethanolamine-hydrolyzing acid amidase	ASAHL	Q02083	NAAA	x	x
Sialic acid-binding Ig-like lectin 14	SIG14	Q08ET2	SIGLEC14	x	x
Transmembrane glycoprotein NMB	GPNMB	Q14956	GPNMB	x	x
Tumor necrosis factor receptor superfamily member 6	Fas, soluble	P25445	FAS	x	x
6-phosphogluconate dehydrogenase, decarboxylating	PGD	P52209	PGD	x
A disintegrin and metalloproteinase with thrombospondin motifs 13	ATS13	Q76LX8	ADAMTS13	x
Adhesion G protein-coupled receptor E2	EMR2	Q9UHX3	ADGRE2	x
ADP-ribosyl cyclase/cyclic ADP-ribose hydrolase 2	BST1	Q10588	BST1	x
Alpha-(1,3)-fucosyltransferase 5	FUT5	Q11128	FUT5	x
Apolipoprotein L1	Apo L1	O14791	APOL1	x
Bone sialoprotein 2	BSP	P21815	IBSP	x
Carbonic anhydrase 4	CA-IV	P22748	CA4	x
Cathepsin H	CATH	P09668	CTSH	x
Cation-independent mannose-6-phosphate receptor	IGF-II receptor	P11717	IGF2R	x
C-C motif chemokine 15	MIP-5	Q16663	CCL15	x
C-C motif chemokine 16	HCC-4	O15467	CCL16	x
C-C motif chemokine 23	MPIF-1	P55773	CCL23	x
CD209 antigen	DC-SIGN	Q9NNX6	CD209	x
CD5 antigen-like	CD5L	O43866	CD5L	x
Cell adhesion molecule-related/down-regulated by oncogenes	CDON	Q4KMG0	CDON	x
Cerebral dopamine neurotrophic factor	ARMEL	Q49AH0	CDNF	x
Chitotriosidase-1	CHIT1	Q13231	CHIT1	x
Coagulation Factor V	FV	P12259	F5	x
Coagulation factor VII	FVII	P08709	F7	x
Collectin-11	Collectin Kidney 1	Q9BWP8	COLEC11	x
Complement factor B	Factor B	P00751	CFB	x
Complement factor H-related protein 5	CFHR5	Q9BXR6	CFHR5	x
C-type lectin domain family 7 member A	CLC7A	Q9BXN2	CLEC7A	x
Cystatin-M	Cystatin M	Q15828	CST6	x
Cysteine-rich with EGF-like domain protein 1	CREL1	Q96HD1	CRELD1	x
Delta-like protein 1	DLL1	O00548	DLL1	x
Dermatopontin	DERM	Q07507	DPT	x
Dipeptidyl peptidase 2	DPP2	Q9UHL4	DPP7	x
Endothelial cell-specific molecule 1	Endocan	Q9NQ30	ESM1	x
Ephrin type-A receptor 1	EphA1	P21709	EPHA1	x
Epidermal growth factor	EGF	P01133	EGF	x
Epidermal growth factor receptor	ERBB1	P00533	EGFR	x
Fibroblast growth factor 19	FGF-19	O95750	FGF19	x
Follistatin-related protein 3	FSTL3	O95633	FSTL3	x
Galectin-3	Galectin-3	P17931	LGALS3	x
Galectin-8	Galectin-8	O00214	LGALS8	x
Galectin-9	LEG9	O00182	LGALS9	x
Gelsolin	Gelsolin	P06396	GSN	x
Glypican-5	GPC5	P78333	GPC5	x
Granulysin	Granulysin	P22749	GNLY	x
Growth/differentiation factor 15	MIC-1	Q99988	GDF15	x
Hemopexin	Hemopexin	P02790	HPX	x
Heparin cofactor 2	Heparin cofactor II	P05546	SERPIND1	x
Hepatitis A virus cellular receptor 2	TIMD3	Q8TDQ0	HAVCR2	x
Hepatocyte growth factor	HGF	P14210	HGF	x
Hepatocyte growth factor activator	HGFA	Q04756	HGFAC	x
Human Chorionic Gonadotropin	HCG	P01215,P01233	CGA CGB	x
Hyaluronan and proteoglycan link protein 1	HPLN1	P10915	HAPLN1	x
ICOS ligand	B7-H2	O75144	ICOSLG	x
Interferon alpha/beta receptor 1	IFN-a/b R1	P17181	IFNAR1	x
Interleukin-1 Receptor accessory protein	IL-1 R AcP	Q9NPH3	IL1RAP	x
Interleukin-1 receptor type 1	IL-1 sRI	P14778	IL1R1	x
Interleukin-1 receptor type 2	IL-1 sRII	P27930	IL1R2	x
Interleukin-16	IL-16	Q14005	IL16	x
Interleukin-17 receptor A	IL-17 sR	Q96F46	IL17RA	x
Interleukin-22	IL-22	Q9GZX6	IL22	x
Interleukin-34	IL-34	Q6ZMJ4	IL34	x
Interleukin-6 receptor subunit alpha	IL-6 sRa	P08887	IL6R	x
Interleukin-9	IL-9	P15248	IL9	x
Kallikrein-11	Kallikrein 11	Q9UBX7	KLK11	x
Kallikrein-8	kallikrein 8	O60259	KLK8	x
Layilin	Layilin	Q6UX15	LAYN	x
Leptin receptor	sLeptin R	P48357	LEPR	x
Luteinizing hormone	Luteinizing hormone	P01215, P01229	CGA LHB	x
Lymphocyte antigen 86	LY86	O95711	LY86	x
Lysozyme C	Lysozyme	P61626	LYZ	x
Macrophage-capping protein	CAPG	P40121	CAPG	x
Melanoma-derived growth regulatory protein	MIA	Q16674	MIA	x
Membrane metallo-endopeptidase-like 1	MMEL2	Q495T6	MMEL1	x
Myeloid cell surface antigen CD33	Siglec-3	P20138	CD33	x
N-acetyl-D-glucosamine kinase	NAGK	Q9UJ70	NAGK	x
NADPH-cytochrome P450 reductase	NADPH-P450 Oxidoreductase	P16435	POR	x
Netrin-4	NET4	Q9HB63	NTN4	x
Neutral ceramidase	ASAH2	Q9NR71	ASAH2	x
Neutrophil collagenase	MMP-8	P22894	MMP8	x
Nidogen-1	Nidogen	P14543	NID1	x
Nidogen-2	NID2	Q14112	NID2	x
NKG2D ligand 3	ULBP-3	Q9BZM4	ULBP3	x
N-terminal pro-BNP	N-terminal pro-BNP	P16860	NPPB	x
Osteocalcin	Osteocalcin	P02818	BGLAP	x
Osteopontin	Osteopontin	P10451	SPP1	x
Oxidized low-density lipoprotein receptor 1	OLR1	P78380	OLR1	x
Peptidyl-prolyl cis-trans isomerase F	Cyclophilin F	P30405	PPIF	x
Periostin	Periostin	Q15063	POSTN	x
Plasma kallikrein	Prekallikrein	P03952	KLKB1	x
Platelet glycoprotein VI	GPVI	Q9HCN6	GP6	x
Platelet-activating factor acetylhydrolase	PAFAH	Q13093	PLA2G7	x
Platelet-derived growth factor receptor beta	PDGF Rb	P09619	PDGFRB	x
Plexin-C1	PLXC1	O60486	PLXNC1	x
Polymeric immunoglobulin receptor	PIGR	P01833	PIGR	x
Programmed cell death 1 ligand 1	B7-H1	Q9NZQ7	CD274	x
Proprotein convertase subtilisin/kexin type 7	PCSK7	Q16549	PCSK7	x
Proprotein convertase subtilisin/kexin type 9	PCSK9	Q8NBP7	PCSK9	x
Protein FAM3B	FAM3B	P58499	FAM3B	x
Protein FAM3D	FAM3D	Q96BQ1	FAM3D	x
P-selectin	P-Selectin	P16109	SELP	x
Regenerating islet-derived protein 4	REG4	Q9BYZ8	REG4	x
Retinoic acid receptor responder protein 2	TIG2	Q99969	RARRES2	x
Scavenger receptor class F member 1	SREC-I	Q14162	SCARF1	x
S-formylglutathione hydrolase	Esterase D	P10768	ESD	x
Sialic acid-binding Ig-like lectin 7	Siglec-7	Q9Y286	SIGLEC7	x
Sialic acid-binding Ig-like lectin 9	Siglec-9	Q9Y336	SIGLEC9	x
SLAM family member 7	SLAF7	Q9NQ25	SLAMF7	x
Spondin-1	Spondin-1	Q9HCB6	SPON1	x
Tenascin	Tenascin	P24821	TNC	x
Teratocarcinoma-derived growth factor 1	Cripto	P13385	TDGF1	x
Testican-2	Testican-2	Q92563	SPOCK2	x
Thioredoxin domain-containing protein 12	TXD12	O95881	TXNDC12	x
Tissue factor pathway inhibitor	TFPI	P10646	TFPI	x
Tryptase beta-2	TPSB2	P20231	TPSB2	x
Tumor necrosis factor ligand superfamily member 15	TNFSF15	O95150	TNFSF15	x
Tumor necrosis factor ligand superfamily member 8	CD30 Ligand	P32971	TNFSF8	x
Tumor necrosis factor-inducible gene 6 protein	TSG-6	P98066	TNFAIP6	x
Vitronectin	Vitronectin	P04004	VTN	x
von Willebrand factor	vWF	P04275	VWF	x
WAP, Kazal, immunoglobulin, Kunitz and NTR domain-containing protein 2	WFKN2	Q8TEU8	WFIKKN2	x
2'-5'-oligoadenylate synthase 1	OAS1	P00973	OAS1		x
Insulin-like growth factor-binding protein 7	IGFBP7	Q16270	IGFBP7		x
Phosphoglucomutase-1	PGM1	P36871	PGM1		x
Serum amyloid A-1 protein	SAA1	P0DJI8	SAA1		x
